# Supplementary material for: Hybridisation and chloroplast capture between distinct Themeda triandra lineages in Australia
Source: Mol Ecol. 2022 Sep 27;31(22):5846–60. doi: 10.1111/mec.16691 (PMC9828686; doi:10.1111/mec.16691)
Supplement: Supplementary file 1 — Table S1‐S3 [file MEC-31-5846-s002.xlsx]

## Sheet: Overview
Hybridisation and chloroplast capture between distinct Themeda triandra lineages in Australia
Luke T. Dunning, Jill K. Olofsson, Alexander S.T. Papadopulos, Samuel GS Hibdige, Oriane Hidalgo, Ilia J. Leitch, Paulo C. Baleeiro, Sinethemba Ntshangase, Nigel Barker, Richard W. Jobson
Table S1	Sample details.
Table S2	Test for introgression results.
Table S3	Inferring ploidy level results. Samples are ordered as they are in the nuclear phylogeny (Figure S3)
* each table on a separate tab

## Sheet: Table_S1
							Raw sequencing data			Cleaned sequencing data
Species	Species	Sample	Location	Location	Location	File	#Reads	Length(bp)	Gb	#Reads	Length(bp)	Gb	%Retained	Coverage
Themeda triandra	Ttria	T101_Jobson_1611	Australia	-32.9822	148.407	T101_Jobson_1611_R1.fastq.gz	35734277	35-151	5.32105	32462676	50-151	4.77	89.6439	11.2118
						T101_Jobson_1611_R2.fastq.gz	35734277	35-151	5.31901	32462676	50-151	4.76	89.4904
Themeda avenacea	Taven	T102_Jobson_2028	Australia	-23.8025	147.345	T102_Jobson_2028_R1.fastq.gz	33537626	35-151	4.98706	29625847	50-151	4.36425	87.5117	10.1528
						T102_Jobson_2028_R2.fastq.gz	33537626	35-151	4.98447	29625847	50-151	4.2656	85.5777
Themeda triandra	Ttria	T105_Jobson_2546	Australia	-20.6552	116.746	T105_Jobson_2546_R1.fastq.gz	43118299	35-151	6.41008	39055528	50-151	5.73561	89.478	10.8897
						T105_Jobson_2546_R2.fastq.gz	43118299	35-151	6.405	39055528	50-151	5.69859	88.971
Themeda triandra	Ttria	T106_Jobson_2184	Australia	-22.2505	144.996	T106_Jobson_2184_R1.fastq.gz	36334016	35-151	5.40411	32883319	50-151	4.83995	89.5605	9.19585
						T106_Jobson_2184_R2.fastq.gz	36334016	35-151	5.40213	32883319	50-151	4.81569	89.1443
Themeda triandra	Ttria	T107_Jobson_2195	Australia	-14.6336	132.618	T107_Jobson_2195_R1.fastq.gz	30430783	35-151	4.53094	27796205	50-151	4.06855	89.7947	7.76077
						T107_Jobson_2195_R2.fastq.gz	30430783	35-151	4.52975	27796205	50-151	4.08026	90.0769
Themeda triandra	Ttria	T108_Jobson_2335	Australia	-18.009	125.304	T108_Jobson_2335_R1.fastq.gz	34604033	35-151	5.15336	31457861	50-151	4.63478	89.9372	8.80116
						T108_Jobson_2335_R2.fastq.gz	34604033	35-151	5.15185	31457861	50-151	4.60643	89.4132
Themeda triandra	Ttria	T109_Jobson_2468	Australia	-27.5517	142.633	T109_Jobson_2468_R1.fastq.gz	33392275	35-151	4.96709	30372844	50-151	4.46926	89.9774	8.48836
						T109_Jobson_2468_R2.fastq.gz	33392275	35-151	4.96499	30372844	50-151	4.44352	89.497
Themeda triandra	Ttria	T110_Jobson_2502	Australia	-25.8803	131.112	T110_Jobson_2502_R1.fastq.gz	28517034	35-151	4.22795	26009468	50-151	3.80815	90.071	7.25168
						T110_Jobson_2502_R2.fastq.gz	28517034	35-151	4.22641	26009468	50-151	3.80611	90.0554
Themeda triandra	Ttria	T111_Jobson_2523	Australia	-26.5959	120.221	T111_Jobson_2523_R1.fastq.gz	37600433	35-151	5.60857	33843864	50-151	4.93767	88.0379	9.45951
						T111_Jobson_2523_R2.fastq.gz	37600433	35-151	5.60668	33843864	50-151	4.99482	89.0869
Themeda sp. Hamersley Station	Tham	T112_Jobson_2541	Australia	-22.2954	117.681	T112_Jobson_2541_R1.fastq.gz	48755174	35-151	7.27641	44303070	50-151	6.53095	89.755	12.4055
						T112_Jobson_2541_R2.fastq.gz	48755174	35-151	7.27178	44303070	50-151	6.49478	89.3149
Themeda triandra	Ttria	T113_Jobson_2545	Australia	-20.5661	116.82	T113_Jobson_2545_R1.fastq.gz	35201492	35-151	5.24214	31932240	50-151	4.69486	89.56	8.92526
						T113_Jobson_2545_R2.fastq.gz	35201492	35-151	5.239	31932240	50-151	4.67667	89.2665
Themeda triandra	Ttria	T114_Jobson_2578	Australia	-32.2211	116.021	T114_Jobson_2578_R1.fastq.gz	33004182	35-151	4.91807	29988810	50-151	4.41344	89.7394	8.39327
						T114_Jobson_2578_R2.fastq.gz	33004182	35-151	4.91636	29988810	50-151	4.39949	89.4868
Themeda triandra	Ttria	T115_Jobson_1398	Australia	-23.7953	149.067	T115_Jobson_1398_R1.fastq.gz	31412338	35-151	4.66513	28515925	50-151	4.19022	89.82	7.96961
						T115_Jobson_1398_R2.fastq.gz	31412338	35-151	4.66398	28515925	50-151	4.17787	89.5773
Themeda quadrivalvis	Tquad	T119_Jobson_1758	Australia	-13.9397	143.198	T119_Jobson_1758_R1.fastq.gz	36174894	35-151	5.3944	32679809	50-151	4.79437	88.8768	9.1188
						T119_Jobson_1758_R2.fastq.gz	36174894	35-151	5.39189	32679809	50-151	4.78037	88.6585
Themeda triandra	Ttria	T126_Jobson_1893	Australia	-19.833	146.467	T126_Jobson_1893_R1.fastq.gz	33996033	35-151	5.02331	30632131	50-151	4.48161	89.2163	8.52626
						T126_Jobson_1893_R2.fastq.gz	33996033	35-151	5.02198	30632131	50-151	4.47096	89.0279
Themeda arguens	Targu	T127_Jobson_2282	Australia	-14.8278	125.843	T127_Jobson_2282_R1.fastq.gz	29152026	35-151	4.34858	25475215	50-151	3.75362	86.3184	7.06037
						T127_Jobson_2282_R2.fastq.gz	29152026	35-151	4.34623	25475215	50-151	3.65977	84.2055
Themeda avenacea	Taven	T130_Jobson_2520	Australia	-27.434	120.532	T130_Jobson_2520_R1.fastq.gz	13473496	35-151	2.01684	12019426	50-151	1.77965	88.2395	3.35764
						T130_Jobson_2520_R2.fastq.gz	13473496	35-151	2.01616	12019426	50-151	1.74587	86.594
Themeda quadrivalvis	Tquad	T134_Jobson_2280	Australia	-14.8278	125.843	T134_Jobson_2280_R1.fastq.gz	42578441	35-151	6.3669	38617643	50-151	5.69301	89.4157	10.8291
						T134_Jobson_2280_R2.fastq.gz	42578441	35-151	6.36376	38617643	50-151	5.67753	89.2166
Themeda quadrivalvis	Tquad	T135_Jobson_2311	Australia	-16.3275	126.499	T135_Jobson_2311_R1.fastq.gz	46848669	35-151	6.99933	42330696	50-151	6.24399	89.2084	11.8704
						T135_Jobson_2311_R2.fastq.gz	46848669	35-151	6.99559	42330696	50-151	6.21992	88.9121
Themeda triandra	Ttria	T137_Jobson_2530	Australia	-23.1614	119.398	T137_Jobson_2530_R1.fastq.gz	33943184	35-151	5.05651	30323175	50-151	4.47036	88.408	8.44987
						T137_Jobson_2530_R2.fastq.gz	33943184	35-151	5.05193	30323175	50-151	4.40201	87.1352
Themeda triandra	Ttria	T138_Jobson_2534	Australia	-23.2021	119.197	T138_Jobson_2534_R1.fastq.gz	38800539	35-151	5.79389	34745751	50-151	5.13604	88.6457	9.71264
						T138_Jobson_2534_R2.fastq.gz	38800539	35-151	5.78762	34745751	50-151	5.06223	87.4665
Themeda sp. Mount Barricade	Tbar	T142_Jobson_2544	Australia	-20.5668	116.82	T142_Jobson_2544_R1.fastq.gz	39372915	35-151	5.86722	35016861	50-151	5.14493	87.6894	9.7336
						T142_Jobson_2544_R2.fastq.gz	39372915	35-151	5.85694	35016861	50-151	5.07534	86.6552
Themeda triandra	Ttria	T147_Jobson_2198	Australia	-13.6739	132.035	T147_Jobson_2198_R1.fastq.gz	21633831	35-151	3.21208	19395214	50-151	2.85344	88.8349	5.40545
						T147_Jobson_2198_R2.fastq.gz	21633831	35-151	3.21088	19395214	50-151	2.82228	87.8974
Themeda triandra	Ttria	T149_Jobson_2287	Australia	-14.8318	125.845	T149_Jobson_2287_R1.fastq.gz	22765970	35-151	3.39658	20481792	50-151	3.0175	88.8393	5.71278
						T149_Jobson_2287_R2.fastq.gz	22765970	35-151	3.39441	20481792	50-151	2.98092	87.8186
Themeda triandra	Ttria	T150_Jobson_2345	Australia	-17.4312	127.994	T150_Jobson_2345_R1.fastq.gz	34310517	35-151	5.11309	30860906	50-151	4.52843	88.5654	8.58747
						T150_Jobson_2345_R2.fastq.gz	34310517	35-151	5.1086	30860906	50-151	4.48841	87.86
Themeda triandra	Ttria	T156_Jobson_2515	Australia	-26.0456	126.638	T156_Jobson_2515_R1.fastq.gz	30173008	35-151	4.49616	26945658	50-151	3.96124	88.1028	7.48786
						T156_Jobson_2515_R2.fastq.gz	30173008	35-151	4.4911	26945658	50-151	3.90101	86.8611
Themeda triandra	Ttria	T158_Jobson_2571	Australia	-27.7151	114.324	T158_Jobson_2571_R1.fastq.gz	38540974	35-151	5.74486	34555961	50-151	5.09356	88.663	9.65581
						T158_Jobson_2571_R2.fastq.gz	38540974	35-151	5.74105	34555961	50-151	5.04503	87.8766
Themeda triandra	Ttria	T159_Jobson_2572	Australia	-28.3647	114.638	T159_Jobson_2572_R1.fastq.gz	28893720	35-151	4.28227	25620552	50-151	3.74565	87.4689	7.0817
						T159_Jobson_2572_R2.fastq.gz	28893720	35-151	4.27871	25620552	50-151	3.69013	86.2439
Themeda triandra	Ttria	T170_Jobson_3036	Australia	-32.1498	151.508	T170_Jobson_3036_R1.fastq.gz	32973752	35-151	4.84847	29458947	50-151	4.30396	88.7693	8.15471
						T170_Jobson_3036_R2.fastq.gz	32973752	35-151	4.84612	29458947	50-151	4.25849	87.8742
Themeda triandra	Ttria	T174_Jobson_3055	Australia	-30.5943	153.014	T174_Jobson_3055_R1.fastq.gz	25625367	35-151	3.82058	23164697	50-151	3.39313	88.8119	6.45385
						T174_Jobson_3055_R2.fastq.gz	25625367	35-151	3.81767	23164697	50-151	3.38342	88.6251
Themeda triandra	Ttria	T176_Jobson_3066	Australia	-29.4818	153.365	T176_Jobson_3066_R1.fastq.gz	24473542	35-151	3.62336	21964314	50-151	3.21396	88.7009	6.08838
						T176_Jobson_3066_R2.fastq.gz	24473542	35-151	3.62014	21964314	50-151	3.17884	87.8099
Themeda triandra	Ttria	T181_Jobson_3075	Australia	-28.6368	153.632	T181_Jobson_3075_R1.fastq.gz	31308765	35-151	4.64104	27959460	50-151	4.0892	88.1095	7.74566
						T181_Jobson_3075_R2.fastq.gz	31308765	35-151	4.63653	27959460	50-151	4.04374	87.2149
Themeda triandra	Ttria	T186_Jobson_3092	Australia	-33.82	150.621	T186_Jobson_3092_R1.fastq.gz	19540758	35-151	2.89002	17490342	50-151	2.56441	88.7332	4.85268
						T186_Jobson_3092_R2.fastq.gz	19540758	35-151	2.88828	17490342	50-151	2.53091	87.6267
Themeda triandra	Ttria	T196_Jobson_3132	Australia	-15.4333	145.157	T196_Jobson_3132_R1.fastq.gz	27892651	35-151	4.12286	25173550	50-151	3.67998	89.2579	6.98441
						T196_Jobson_3132_R2.fastq.gz	27892651	35-151	4.12142	25173550	50-151	3.65365	88.6503
Themeda triandra	Ttria	T198_Jobson_3164	Australia	-18.1677	144.298	T198_Jobson_3164_R1.fastq.gz	32963520	35-151	4.90173	29900281	50-151	4.40348	89.8352	8.35878
						T198_Jobson_3164_R2.fastq.gz	32963520	35-151	4.89993	29900281	50-151	4.37324	89.2511
Themeda triandra	Ttria	T201_Jobson_3204	Australia	-13.497	131.373	T201_Jobson_3204_R1.fastq.gz	22177475	35-151	3.31243	19826784	50-151	2.92835	88.4048	5.53762
						T201_Jobson_3204_R2.fastq.gz	22177475	35-151	3.31112	19826784	50-151	2.88616	87.1655
Themeda triandra	Ttria	T203_Jobson_3212	Australia	-16.5977	133.365	T203_Jobson_3212_R1.fastq.gz	23394964	35-151	3.45634	21009596	50-151	3.08167	89.1602	5.82457
						T203_Jobson_3212_R2.fastq.gz	23394964	35-151	3.45503	21009596	50-151	3.03412	87.8176
Themeda triandra	Ttria	T204_Jobson_3213	Australia	-20.5043	134.254	T204_Jobson_3213_R1.fastq.gz	29206588	35-151	4.33941	26358911	50-151	3.84535	88.6147	7.3049
						T204_Jobson_3213_R2.fastq.gz	29206588	35-151	4.33452	26358911	50-151	3.82479	88.2401
Themeda triandra	Ttria	T205_Jobson_3215	Australia	-21.4963	133.912	T205_Jobson_3215_R1.fastq.gz	18840981	35-151	2.77967	16949826	50-151	2.45132	88.1874	4.6655
						T205_Jobson_3215_R2.fastq.gz	18840981	35-151	2.77707	16949826	50-151	2.44746	88.1313
Themeda triandra	Ttria	T247_Jobson_3372	Australia	-26.0886	143.432	T247_Jobson_3372_R1.fastq.gz	24176948	35-151	3.58524	21638245	50-151	3.16065	88.1572	5.9846
						T247_Jobson_3372_R2.fastq.gz	24176948	35-151	3.58117	21638245	50-151	3.12318	87.2112
Themeda triandra	Ttria	T284_Jobson_3508	Australia	-34.5689	150.472	T284_Jobson_3508_R1.fastq.gz	28062249	35-151	4.14265	24981111	50-151	3.65479	88.2234	6.91543
						T284_Jobson_3508_R2.fastq.gz	28062249	35-151	4.13862	24981111	50-151	3.60641	87.1403
Themeda triandra	Ttria	T429_Jobson_1522	Australia	-28.3481	145.747	T429_Jobson_1522_R1.fastq.gz	21287558	35-151	3.15776	18947200	50-151	2.77535	87.8899	5.25838
						T429_Jobson_1522_R2.fastq.gz	21287558	35-151	3.15568	18947200	50-151	2.74594	87.0158
Themeda triandra	Ttria	T441_Jobson_1864	Australia	-22.1337	146.246	T441_Jobson_1864_R1.fastq.gz	39889418	35-151	5.94219	35713954	50-151	5.2628	88.5667	9.96626
						T441_Jobson_1864_R2.fastq.gz	39889418	35-151	5.94219	35713954	50-151	5.20178	87.5398
Themeda triandra	Ttria	T449_Jobson_2517	Australia	-28.8609	121.315	T449_Jobson_2517_R1.fastq.gz	19780855	35-151	2.93258	17682515	50-151	2.59236	88.3987	4.89922
						T449_Jobson_2517_R2.fastq.gz	19780855	35-151	2.92983	17682515	50-151	2.55182	87.0979
Themeda triandra	Ttria	T450_Jobson_2531	Australia	-23.1379	119.29	T450_Jobson_2531_R1.fastq.gz	21351841	35-151	3.17823	18861905	50-151	2.77677	87.3682	5.22327
						T450_Jobson_2531_R2.fastq.gz	21351841	35-151	3.17544	18861905	50-151	2.70767	85.269
Themeda triandra	Ttria	T455_Jobson_2743	Australia	-15.8473	135.467	T455_Jobson_2743_R1.fastq.gz	23743280	35-151	3.51662	21274229	50-151	3.12477	88.8571	5.91391
						T455_Jobson_2743_R2.fastq.gz	23743280	35-151	3.52	21274229	50-151	3.08484	87.6375
Themeda triandra	Ttria	T477_Jobson_3057	Australia	-30.5181	152.999	T477_Jobson_3057_R1.fastq.gz	31064389	35-151	4.62516	27354518	50-151	4.02627	87.0514	7.60836
						T477_Jobson_3057_R2.fastq.gz	31064389	35-151	4.62194	27354518	50-151	3.96251	85.7328
Themeda triandra	Ttria	T480_Jobson_3060	Australia	-30.1059	153.199	T480_Jobson_3060_R1.fastq.gz	27094869	35-151	4.02579	24150902	50-151	3.53287	87.756	6.68904
						T480_Jobson_3060_R2.fastq.gz	27094869	35-151	4.02207	24150902	50-151	3.49063	86.7867
Themeda triandra	Ttria	T481_Jobson_3061	Australia	-30.1079	153.172	T481_Jobson_3061_R1.fastq.gz	20548310	35-151	3.06131	18381769	50-151	2.70365	88.317	5.11291
						T481_Jobson_3061_R2.fastq.gz	20548310	35-151	3.05861	18381769	50-151	2.66491	87.128
Themeda triandra	Ttria	T488_Jobson_3088	Australia	-27.5976	153.151	T488_Jobson_3088_R1.fastq.gz	24760778	35-151	3.68092	22098313	50-151	3.20482	87.0655	6.09432
						T488_Jobson_3088_R2.fastq.gz	24760778	35-151	3.67835	22098313	50-151	3.19422	86.8383
Themeda triandra	Ttria	T492_Jobson_3105	Australia	-33.4489	151.453	T492_Jobson_3105_R1.fastq.gz	31923029	35-151	4.73399	28552771	50-151	4.18856	88.4785	7.92214
						T492_Jobson_3105_R2.fastq.gz	31923029	35-151	4.73073	28552771	50-151	4.12969	87.295
Themeda triandra	Ttria	T497_Jobson_3364	Australia	-30.9462	146.639	T497_Jobson_3364_R1.fastq.gz	20695733	35-151	3.07721	18741752	50-151	2.75355	89.482	5.21351
						T497_Jobson_3364_R2.fastq.gz	20695733	35-151	3.07393	18741752	50-151	2.72063	88.5067
Themeda triandra	Ttria	T509_Jobson_3477	Australia	-36.6144	149.985	T509_Jobson_3477_R1.fastq.gz	24173608	35-151	3.58363	21547796	50-151	3.15728	88.1029	5.97703
						T509_Jobson_3477_R2.fastq.gz	24173608	35-151	3.58038	21547796	50-151	3.1186	87.1025
Themeda triandra	Ttria	T512_Jobson_3493	Australia	-36.9971	149.234	T512_Jobson_3493_R1.fastq.gz	24838964	35-151	3.69544	22038704	50-151	3.23946	87.6611	6.11671
						T512_Jobson_3493_R2.fastq.gz	24838964	35-151	3.69046	22038704	50-151	3.18308	86.2516
Themeda triandra	Ttria	T518_Jobson_3534	Australia	-37.8115	144.797	T518_Jobson_3534_R1.fastq.gz	37502464	35-151	5.57641	33167728	50-151	4.8736	87.3968	9.19305
						T518_Jobson_3534_R2.fastq.gz	37502464	35-151	5.5688	33167728	50-151	4.7791	85.8192
Themeda triandra	Ttria	T519_Jobson_1901	Australia	-15.2125	145.142	T519_Jobson_1901_R1.fastq.gz	7141261	35-151	1.05923	6453720	50-151	0.943427	89.0674	1.79372
						T519_Jobson_1901_R2.fastq.gz	7141261	35-151	1.05879	6453720	50-151	0.939983	88.7788
Themeda triandra	Ttria	T520_Jobson_1910	Australia	-14.8841	145.105	T520_Jobson_1910_R1.fastq.gz	27137410	35-151	4.04912	24291580	50-151	3.54649	87.5865	6.74597
						T520_Jobson_1910_R2.fastq.gz	27137410	35-151	4.04666	24291580	50-151	3.53679	87.4
Themeda sp. Hamersley Station	Tham	T563_Ajduk_54	Australia	-23.1696	119.179	T563_Ajduk_54_R1.fastq.gz	26626435	35-151	3.95878	23545800	50-151	3.4591	87.3781	6.51047
						T563_Ajduk_54_R2.fastq.gz	26626435	35-151	3.9537	23545800	50-151	3.37689	85.411
Themeda triandra	Ttria	T564_Ajduk_47	Australia	-23.1567	119.123	T564_Ajduk_47_R1.fastq.gz	34711340	35-151	5.165	30465406	50-151	4.47444	86.6299	8.42775
						T564_Ajduk_47_R2.fastq.gz	34711340	35-151	5.15858	30465406	50-151	4.3747	84.8043
Themeda sp. Hamersley Station	Tham	T566_Murdock_1289	Australia	-22.2997	117.694	T566_Murdock_1289_R1.fastq.gz	67335068	35-151	10.0413	59359988	50-151	8.73889	87.0295	16.4973
						T566_Murdock_1289_R2.fastq.gz	67335068	35-151	10.0256	59359988	50-151	8.58332	85.6144
Themeda sp. Mount Barricade	Tbar	T570_Murdock_1291	Australia	-22.5946	117.287	T570_Murdock_1291_R1.fastq.gz	31041263	35-151	4.55465	27530051	50-151	4.00143	87.8537	7.5595
						T570_Murdock_1291_R2.fastq.gz	31041263	35-151	4.55014	27530051	50-151	3.93605	86.504
Themeda sp. Hamersley Station	Tham	T571_Murdock_1292	Australia	-22.3037	117.241	T571_Murdock_1292_R1.fastq.gz	37203745	35-151	5.5479	33079651	50-151	4.87195	87.8162	9.19133
						T571_Murdock_1292_R2.fastq.gz	37203745	35-151	5.54161	33079651	50-151	4.77894	86.2375
Themeda sp. Hamersley Station	Tham	T573_Murdock_1294	Australia	-22.2989	117.48	T573_Murdock_1294_R1.fastq.gz	37905024	35-151	5.66047	33533961	50-151	4.94148	87.298	9.31469
						T573_Murdock_1294_R2.fastq.gz	37905024	35-151	5.6509	33533961	50-151	4.83895	85.6315
Themeda triandra	Ttria	T574_Murdock_1296	Australia	-22.5437	117.987	T574_Murdock_1296_R1.fastq.gz	35798496	35-151	5.33833	31753967	50-151	4.67436	87.5621	8.80574
						T574_Murdock_1296_R2.fastq.gz	35798496	35-151	5.33018	31753967	50-151	4.57167	85.7695
Themeda sp. Hamersley Station	Tham	T575_Murdock_1299	Australia	-22.6348	118.229	T575_Murdock_1299_R1.fastq.gz	34984650	35-151	5.20691	31224715	50-151	4.52633	86.9293	8.59893
						T575_Murdock_1299_R2.fastq.gz	34984650	35-151	5.19817	31224715	50-151	4.50254	86.618
Themeda sp. Mount Barricade	Tbar	T577_Murdock_1293	Australia	-22.2332	117.222	T577_Murdock_1293_R1.fastq.gz	33280220	35-151	4.95145	29754400	50-151	4.27026	86.2427	8.1523
						T577_Murdock_1293_R2.fastq.gz	33280220	35-151	4.93431	29754400	50-151	4.28965	86.9351
Themeda triandra	Tria	T580_Jobson_3903	Australia	ex cult		T580_Jobson_3903_R1.fastq.gz	51929518	35-151	7.73725	45927689	50-151	6.75603	87.3182	12.7719
						T580_Jobson_3903_R2.fastq.gz	51929518	35-151	7.72883	45927689	50-151	6.65445	86.099
Themeda triandra	Tria	TtPh16-4	Philippines	15.9433	121.007	TtPh16-4_R1.fastq.gz	168259463	250	42.06	140767407	50-250	34.22	81.36	61.3524
						TtPh16-4_R2.fastq.gz	168259463	250	42.06	140767407	50-250	30.2	71.8022
												610.267

## Sheet: Table_S2
Outgroup	P1	P2	P3	Dstatistic	Z-score	p-value	BH corrected p-value	f4-ratio	BBAA	ABBA	BABA	BH
T127_Jobson_2282	Burke_et_al._2016	SRR12360694	T119_Jobson_1758	0.0675676	15.5512	0	0	0.039473	172063	141551	123634	0
T127_Jobson_2282	Burke_et_al._2016	SRR12360694	T135_Jobson_2311	0.0672402	15.5636	0	0	0.0348325	173455	141628	123782	0
T127_Jobson_2282	Burke_et_al._2016	SRR12360694	T134_Jobson_2280	0.0631296	14.6057	0	0	0.0348724	171437	140728	124015	0
T127_Jobson_2282	T115_Jobson_1398	SRR12360694	T119_Jobson_1758	0.0392871	12.4371	0	0	0.0250359	177558	148107	136910	0
T127_Jobson_2282	T115_Jobson_1398	SRR12360694	T135_Jobson_2311	0.0391983	12.1339	0	0	0.022128	179030	148264	137079	0
T127_Jobson_2282	T115_Jobson_1398	SRR12360694	T134_Jobson_2280	0.0372475	11.768	0	0	0.0223475	177054	147407	136820	0
T127_Jobson_2282	T126_Jobson_1893	SRR12360694	T119_Jobson_1758	0.0298524	11.0969	0	0	0.0193122	177991	147754	139188	0
T127_Jobson_2282	T126_Jobson_1893	SRR12360694	T134_Jobson_2280	0.0278419	9.86095	0	0	0.0169233	177467	147035	139069	0
T127_Jobson_2282	T126_Jobson_1893	SRR12360694	T135_Jobson_2311	0.0275998	10.5901	0	0	0.0157946	179246	147694	139760	0
T127_Jobson_2282	T142_Jobson_2544	SRR12360694	T119_Jobson_1758	0.0510408	13.079	0	0	0.0324357	177729	150427	135816	0
T127_Jobson_2282	T142_Jobson_2544	SRR12360694	T135_Jobson_2311	0.0483888	12.8008	0	0	0.0273153	178903	150284	136411	0
T127_Jobson_2282	T142_Jobson_2544	SRR12360694	T134_Jobson_2280	0.0477115	12.5947	0	0	0.0286171	177106	149607	135981	0
T127_Jobson_2282	T147_Jobson_2198	SRR12360694	T119_Jobson_1758	0.0284932	9.69418	0	0	0.018347	176955	146995	138850	0
T127_Jobson_2282	T147_Jobson_2198	SRR12360694	T135_Jobson_2311	0.0274598	9.44713	0	0	0.0156783	178369	147093	139231	0
T127_Jobson_2282	T147_Jobson_2198	SRR12360694	T134_Jobson_2280	0.0270207	9.7833	0	0	0.0163614	176502	146346	138646	0
T127_Jobson_2282	T149_Jobson_2287	SRR12360694	T119_Jobson_1758	0.0287132	11.2628	0	0	0.0184984	176903	147099	138887	0
T127_Jobson_2282	T149_Jobson_2287	SRR12360694	T135_Jobson_2311	0.0272694	10.7763	0	0	0.0155823	178265	147145	139333	0
T127_Jobson_2282	T149_Jobson_2287	SRR12360694	T134_Jobson_2280	0.0266751	10.8984	0	0	0.0161753	176459	146459	138848	0
T127_Jobson_2282	T170_Jobson_3036	SRR12360694	T119_Jobson_1758	0.0452328	13.8305	0	0	0.0286405	176880	148311	135474	0
T127_Jobson_2282	T170_Jobson_3036	SRR12360694	T135_Jobson_2311	0.0440098	13.5348	0	0	0.0247142	178249	148364	135855	0
T127_Jobson_2282	T170_Jobson_3036	SRR12360694	T134_Jobson_2280	0.0412858	13.498	0	0	0.0245957	176256	147491	135795	0
T127_Jobson_2282	T174_Jobson_3055	SRR12360694	T119_Jobson_1758	0.0487752	14.573	0	0	0.0304837	176611	147410	133699	0
T127_Jobson_2282	T174_Jobson_3055	SRR12360694	T135_Jobson_2311	0.0476358	14.2136	0	0	0.0264114	177963	147446	134037	0
T127_Jobson_2282	T174_Jobson_3055	SRR12360694	T134_Jobson_2280	0.0452114	13.8403	0	0	0.0267004	176033	146635	133950	0
T127_Jobson_2282	T176_Jobson_3066	SRR12360694	T119_Jobson_1758	0.0489115	13.7816	0	0	0.0305563	176632	147441	133691	0
T127_Jobson_2282	T176_Jobson_3066	SRR12360694	T135_Jobson_2311	0.047523	13.3078	0	0	0.0263331	177954	147448	134070	0
T127_Jobson_2282	T176_Jobson_3066	SRR12360694	T134_Jobson_2280	0.0450329	13.4593	0	0	0.0265453	175960	146573	133941	0
T127_Jobson_2282	T181_Jobson_3075	SRR12360694	T119_Jobson_1758	0.0464758	12.5777	0	0	0.0293065	176624	148032	134884	0
T127_Jobson_2282	T181_Jobson_3075	SRR12360694	T135_Jobson_2311	0.0447773	12.4041	0	0	0.0250267	177963	148055	135364	0
T127_Jobson_2282	T181_Jobson_3075	SRR12360694	T134_Jobson_2280	0.0426174	12.0946	0	0	0.02532	175979	147191	135158	0
T127_Jobson_2282	T186_Jobson_3092	SRR12360694	T119_Jobson_1758	0.0534658	14.986	0	0	0.0329795	176270	146749	131854	0
T127_Jobson_2282	T186_Jobson_3092	SRR12360694	T135_Jobson_2311	0.0521704	14.2043	0	0	0.0285971	177576	146740	132188	0
T127_Jobson_2282	T186_Jobson_3092	SRR12360694	T134_Jobson_2280	0.0497823	14.9959	0	0	0.0290445	175684	145967	132123	0
T127_Jobson_2282	T201_Jobson_3204	SRR12360694	T119_Jobson_1758	0.0313513	11.7021	0	0	0.0201156	176914	147163	138216	0
T127_Jobson_2282	T201_Jobson_3204	SRR12360694	T135_Jobson_2311	0.030392	11.4622	0	0	0.0172955	178318	147251	138564	0
T127_Jobson_2282	T201_Jobson_3204	SRR12360694	T134_Jobson_2280	0.0294511	11.4417	0	0	0.0177793	176451	146503	138121	0
T127_Jobson_2282	T203_Jobson_3212	SRR12360694	T119_Jobson_1758	0.0345888	12.4565	0	0	0.022122	176817	147854	137968	0
T127_Jobson_2282	T203_Jobson_3212	SRR12360694	T135_Jobson_2311	0.0333533	12.0422	0	0	0.0189735	178207	147928	138378	0
T127_Jobson_2282	T203_Jobson_3212	SRR12360694	T134_Jobson_2280	0.0316872	11.3534	0	0	0.0191476	176206	147046	138013	0
T127_Jobson_2282	T284_Jobson_3508	SRR12360694	T119_Jobson_1758	0.0383164	11.6406	0	0	0.0243793	176444	147471	136587	0
T127_Jobson_2282	T284_Jobson_3508	SRR12360694	T135_Jobson_2311	0.0368926	10.6782	0	0	0.0208137	177795	147507	137010	0
T127_Jobson_2282	T284_Jobson_3508	SRR12360694	T134_Jobson_2280	0.0359112	10.7234	0	0	0.021518	175945	146776	136599	0
T127_Jobson_2282	T429_Jobson_1522	SRR12360694	T119_Jobson_1758	0.047916	14.9518	0	0	0.0301167	177265	147936	134407	0
T127_Jobson_2282	T429_Jobson_1522	SRR12360694	T135_Jobson_2311	0.046159	14.3751	0	0	0.0257764	178597	147952	134896	0
T127_Jobson_2282	T429_Jobson_1522	SRR12360694	T134_Jobson_2280	0.0447028	14.2648	0	0	0.0264763	176645	147120	134529	0
T127_Jobson_2282	T477_Jobson_3057	SRR12360694	T119_Jobson_1758	0.0480907	15.0259	0	0	0.0302871	176967	148080	134491	0
T127_Jobson_2282	T477_Jobson_3057	SRR12360694	T135_Jobson_2311	0.0456247	13.289	0	0	0.0254772	178184	147982	135068	0
T127_Jobson_2282	T477_Jobson_3057	SRR12360694	T134_Jobson_2280	0.0436609	13.5265	0	0	0.0259303	176265	147183	134868	0
T127_Jobson_2282	T480_Jobson_3060	SRR12360694	T119_Jobson_1758	0.0515385	13.6175	0	0	0.0320693	176146	147250	132816	0
T127_Jobson_2282	T480_Jobson_3060	SRR12360694	T135_Jobson_2311	0.0496323	12.4854	0	0	0.0273672	177423	147211	133289	0
T127_Jobson_2282	T480_Jobson_3060	SRR12360694	T134_Jobson_2280	0.0473773	12.47	0	0	0.0278259	175509	146418	133171	0
T127_Jobson_2282	T481_Jobson_3061	SRR12360694	T119_Jobson_1758	0.0536667	13.87	0	0	0.03317	176349	146837	131880	0
T127_Jobson_2282	T481_Jobson_3061	SRR12360694	T135_Jobson_2311	0.0524077	13.1361	0	0	0.028732	177664	146837	132212	0
T127_Jobson_2282	T481_Jobson_3061	SRR12360694	T134_Jobson_2280	0.049793	13.026	0	0	0.0290159	175715	146007	132156	0
T127_Jobson_2282	T488_Jobson_3088	SRR12360694	T119_Jobson_1758	0.0499198	14.3702	0	0	0.0311354	176412	147406	133388	0
T127_Jobson_2282	T488_Jobson_3088	SRR12360694	T135_Jobson_2311	0.0490129	13.4076	0	0	0.0271756	177786	147464	133684	0
T127_Jobson_2282	T488_Jobson_3088	SRR12360694	T134_Jobson_2280	0.0460215	13.4258	0	0	0.0271662	175752	146550	133654	0
T127_Jobson_2282	T492_Jobson_3105	SRR12360694	T119_Jobson_1758	0.0458241	12.8357	0	0	0.029007	176965	148273	135279	0
T127_Jobson_2282	T492_Jobson_3105	SRR12360694	T135_Jobson_2311	0.0435437	12.4085	0	0	0.0244329	178225	148217	135848	0
T127_Jobson_2282	T492_Jobson_3105	SRR12360694	T134_Jobson_2280	0.0422202	12.7574	0	0	0.0251714	176331	147443	135497	0
T127_Jobson_2282	T509_Jobson_3477	SRR12360694	T119_Jobson_1758	0.0401496	12.3409	0	0	0.025418	176484	146888	135548	0
T127_Jobson_2282	T509_Jobson_3477	SRR12360694	T135_Jobson_2311	0.0386727	11.852	0	0	0.0216783	177807	146896	135957	0
T127_Jobson_2282	T509_Jobson_3477	SRR12360694	T134_Jobson_2280	0.0372567	11.6907	0	0	0.0221637	175955	146163	135663	0
T127_Jobson_2282	T512_Jobson_3493	SRR12360694	T119_Jobson_1758	0.0452059	13.3044	0	0	0.0282467	176540	146663	133977	0
T127_Jobson_2282	T512_Jobson_3493	SRR12360694	T135_Jobson_2311	0.0438249	12.3815	0	0	0.0243068	177892	146699	134381	0
T127_Jobson_2282	T512_Jobson_3493	SRR12360694	T134_Jobson_2280	0.0431006	12.9893	0	0	0.0254206	176073	146000	133934	0
T127_Jobson_2282	T518_Jobson_3534	SRR12360694	T119_Jobson_1758	0.0362044	12.1384	0	0	0.0231997	176806	147937	137599	0
T127_Jobson_2282	T518_Jobson_3534	SRR12360694	T135_Jobson_2311	0.0351168	11.4168	0	0	0.0199121	178228	148044	137999	0
T127_Jobson_2282	T518_Jobson_3534	SRR12360694	T134_Jobson_2280	0.0341588	11.2562	0	0	0.0206158	176405	147340	137607	0
T127_Jobson_2282	T519_Jobson_1901	SRR12360694	T119_Jobson_1758	0.060751	16.3439	0	0	0.0363894	174524	143652	127198	0
T127_Jobson_2282	T519_Jobson_1901	SRR12360694	T135_Jobson_2311	0.0601282	16.1806	0	0	0.031909	175929	143742	127436	0
T127_Jobson_2282	T519_Jobson_1901	SRR12360694	T134_Jobson_2280	0.055951	14.4917	0	0	0.0316779	173892	142824	127688	0
T127_Jobson_2282	T520_Jobson_1910	SRR12360694	T119_Jobson_1758	0.0383739	12.7561	0	0	0.0243216	177380	147002	136137	0
T127_Jobson_2282	T520_Jobson_1910	SRR12360694	T135_Jobson_2311	0.0366515	13.0628	0	0	0.0206174	178667	146973	136580	0
T127_Jobson_2282	T520_Jobson_1910	SRR12360694	T134_Jobson_2280	0.0363304	11.8455	0	0	0.021674	176871	146297	136040	0
T127_Jobson_2282	T577_Murdock_1293	SRR12360694	T119_Jobson_1758	0.0585399	14.4288	0	0	0.0364806	177147	149216	132712	0
T127_Jobson_2282	T577_Murdock_1293	SRR12360694	T135_Jobson_2311	0.0572394	14.3137	0	0	0.0316684	178468	149221	133063	0
T127_Jobson_2282	T577_Murdock_1293	SRR12360694	T134_Jobson_2280	0.0544208	14.1122	0	0	0.0320288	176424	148296	132989	0
T127_Jobson_2282	T580_Jobson_3903	SRR12360694	T119_Jobson_1758	0.0405976	12.442	0	0	0.0259842	177078	149029	137400	0
T127_Jobson_2282	T580_Jobson_3903	SRR12360694	T135_Jobson_2311	0.0381292	11.239	0	0	0.0216554	178320	148954	138013	0
T127_Jobson_2282	T580_Jobson_3903	SRR12360694	T134_Jobson_2280	0.0375479	11.5649	0	0	0.0226964	176499	148254	137523	0
T127_Jobson_2282	SRR5446058	SRR12360694	T119_Jobson_1758	0.0562214	14.6932	0	0	0.033822	176902	143337	128078	0
T127_Jobson_2282	SRR5446058	SRR12360694	T135_Jobson_2311	0.0550909	14.4841	0	0	0.029424	178271	143390	128416	0
T127_Jobson_2282	SRR5446058	SRR12360694	T134_Jobson_2280	0.0522546	13.3682	0	0	0.029689	176302	142541	128384	0
T127_Jobson_2282	SRR12360695	SRR12360694	T119_Jobson_1758	0.0774074	16.4489	0	0	0.0449323	174080	142651	122153	0
T127_Jobson_2282	SRR12360695	SRR12360694	T135_Jobson_2311	0.0770655	15.7264	0	0	0.0395996	175442	142697	122277	0
T127_Jobson_2282	SRR12360695	SRR12360694	T134_Jobson_2280	0.0721637	15.505	0	0	0.0395975	173380	141755	122673	0
T127_Jobson_2282	Burke_et_al._2016	TtPh16-4	T119_Jobson_1758	0.0958403	15.5666	0	0	0.0632927	179669	164367	135616	0
T127_Jobson_2282	Burke_et_al._2016	TtPh16-4	T135_Jobson_2311	0.087085	14.5975	0	0	0.0508906	181818	162568	136522	0
T127_Jobson_2282	Burke_et_al._2016	TtPh16-4	T134_Jobson_2280	0.0792468	12.8284	0	0	0.0491703	179933	160451	136888	0
T127_Jobson_2282	T115_Jobson_1398	TtPh16-4	T119_Jobson_1758	0.0667466	13.1924	0	0	0.0492466	184165	176042	154012	0
T127_Jobson_2282	T115_Jobson_1398	TtPh16-4	T135_Jobson_2311	0.0588439	11.898	0	0	0.0384143	186479	174408	155023	0
T127_Jobson_2282	T115_Jobson_1398	TtPh16-4	T134_Jobson_2280	0.0532814	10.6245	0	0	0.0368098	184649	172347	154911	0
T127_Jobson_2282	T126_Jobson_1893	TtPh16-4	T119_Jobson_1758	0.0603677	12.5621	0	0	0.0437438	197879	170368	150970	0
T127_Jobson_2282	T126_Jobson_1893	TtPh16-4	T135_Jobson_2311	0.0502981	10.8375	0	0	0.0321594	199907	168447	152314	0
T127_Jobson_2282	T126_Jobson_1893	TtPh16-4	T134_Jobson_2280	0.0465304	9.54226	0	0	0.0314577	198302	166612	151796	0
T127_Jobson_2282	T147_Jobson_2198	TtPh16-4	T119_Jobson_1758	0.0610445	13.2295	0	0	0.0427279	206882	164926	145949	0
T127_Jobson_2282	T147_Jobson_2198	TtPh16-4	T135_Jobson_2311	0.0517525	11.5691	0	0	0.0320095	209121	163216	147154	0
T127_Jobson_2282	T147_Jobson_2198	TtPh16-4	T134_Jobson_2280	0.0472147	10.3445	0	0	0.0309672	207501	161366	146815	0
T127_Jobson_2282	T149_Jobson_2287	TtPh16-4	T119_Jobson_1758	0.0614114	13.9871	0	0	0.0428796	209033	164575	145531	0
T127_Jobson_2282	T149_Jobson_2287	TtPh16-4	T135_Jobson_2311	0.0517359	11.9159	0	0	0.0318831	211160	162754	146742	0
T127_Jobson_2282	T149_Jobson_2287	TtPh16-4	T134_Jobson_2280	0.0470535	10.6374	0	0	0.0307926	209528	160891	146431	0
T127_Jobson_2282	T170_Jobson_3036	TtPh16-4	T119_Jobson_1758	0.0715386	14.1555	0	0	0.0527428	180376	177262	153593	0
T127_Jobson_2282	T170_Jobson_3036	TtPh16-4	T135_Jobson_2311	0.0626879	12.7061	0	0	0.0408576	182587	175525	154816	0
T127_Jobson_2282	T170_Jobson_3036	TtPh16-4	T134_Jobson_2280	0.0564992	11.5444	0	0	0.0391062	180689	173396	154850	0
T127_Jobson_2282	T174_Jobson_3055	TtPh16-4	T119_Jobson_1758	0.0754016	14.5681	0	0	0.0546091	181989	175025	150481	0
T127_Jobson_2282	T174_Jobson_3055	TtPh16-4	T135_Jobson_2311	0.0665085	13.2932	0	0	0.0426328	184167	173255	151646	0
T127_Jobson_2282	T174_Jobson_3055	TtPh16-4	T134_Jobson_2280	0.060513	11.8879	0	0	0.0410361	182328	171185	151649	0
T127_Jobson_2282	T176_Jobson_3066	TtPh16-4	T119_Jobson_1758	0.0756555	14.0038	0	0	0.054703	182514	174759	150176	0
T127_Jobson_2282	T176_Jobson_3066	TtPh16-4	T135_Jobson_2311	0.0665411	12.5428	0	0	0.0425413	184637	172934	151356	0
T127_Jobson_2282	T176_Jobson_3066	TtPh16-4	T134_Jobson_2280	0.0604509	11.6136	0	0	0.0409657	182817	170883	151401	0
T127_Jobson_2282	T181_Jobson_3075	TtPh16-4	T119_Jobson_1758	0.0728849	13.3658	0	0	0.0534529	180577	176505	152524	0
T127_Jobson_2282	T181_Jobson_3075	TtPh16-4	T135_Jobson_2311	0.063608	12.366	0	0	0.0412461	182681	174660	153769	0
T127_Jobson_2282	T181_Jobson_3075	TtPh16-4	T134_Jobson_2280	0.0578656	10.9695	0	0	0.0397372	180855	172604	153721	0
T127_Jobson_2282	T186_Jobson_3092	TtPh16-4	T119_Jobson_1758	0.0795387	14.5987	0	0	0.05709	179877	174598	148870	0
T127_Jobson_2282	T186_Jobson_3092	TtPh16-4	T135_Jobson_2311	0.0704966	12.9759	0	0	0.0447594	181971	172744	149992	0
T127_Jobson_2282	T186_Jobson_3092	TtPh16-4	T134_Jobson_2280	0.0645077	12.0947	0	0	0.0434995	180204	170746	150052	0
T127_Jobson_2282	T201_Jobson_3204	TtPh16-4	T119_Jobson_1758	0.0636815	14.4138	0	0	0.0444473	206768	165190	145410	0
T127_Jobson_2282	T201_Jobson_3204	TtPh16-4	T135_Jobson_2311	0.0544545	12.7087	0	0	0.0335791	209021	163495	146608	0
T127_Jobson_2282	T201_Jobson_3204	TtPh16-4	T134_Jobson_2280	0.0494709	11.3561	0	0	0.0323564	207328	161570	146338	0
T127_Jobson_2282	T203_Jobson_3212	TtPh16-4	T119_Jobson_1758	0.0658564	14.4391	0	0	0.0465144	202348	167662	146943	0
T127_Jobson_2282	T203_Jobson_3212	TtPh16-4	T135_Jobson_2311	0.0565117	12.7668	0	0	0.03524	204549	165915	148166	0
T127_Jobson_2282	T203_Jobson_3212	TtPh16-4	T134_Jobson_2280	0.0509234	11.2373	0	0	0.0336299	202754	163889	148006	0
T127_Jobson_2282	T284_Jobson_3508	TtPh16-4	T119_Jobson_1758	0.0664954	13.4362	0	0	0.0486413	185121	174152	152436	0
T127_Jobson_2282	T284_Jobson_3508	TtPh16-4	T135_Jobson_2311	0.0573421	11.2662	0	0	0.0371008	187292	172375	153678	0
T127_Jobson_2282	T284_Jobson_3508	TtPh16-4	T134_Jobson_2280	0.0525828	10.5661	0	0	0.0359906	185562	170413	153387	0
T127_Jobson_2282	T429_Jobson_1522	TtPh16-4	T119_Jobson_1758	0.0754413	15.273	0	0	0.0542371	188505	173639	149278	0
T127_Jobson_2282	T429_Jobson_1522	TtPh16-4	T135_Jobson_2311	0.0659411	14.0354	0	0	0.0419655	190617	171802	150546	0
T127_Jobson_2282	T429_Jobson_1522	TtPh16-4	T134_Jobson_2280	0.0607174	12.2123	0	0	0.0409614	188855	169810	150370	0
T127_Jobson_2282	T477_Jobson_3057	TtPh16-4	T119_Jobson_1758	0.0745214	14.7407	0	0	0.0543334	182735	176067	151645	0
T127_Jobson_2282	T477_Jobson_3057	TtPh16-4	T135_Jobson_2311	0.0645421	12.6572	0	0	0.0416618	184742	174125	153011	0
T127_Jobson_2282	T477_Jobson_3057	TtPh16-4	T134_Jobson_2280	0.0589609	11.6939	0	0	0.0403651	182949	172102	152937	0
T127_Jobson_2282	T480_Jobson_3060	TtPh16-4	T119_Jobson_1758	0.077587	14.2199	0	0	0.0561552	179820	175461	150195	0
T127_Jobson_2282	T480_Jobson_3060	TtPh16-4	T135_Jobson_2311	0.0680668	12.446	0	0	0.043476	181870	173563	151441	0
T127_Jobson_2282	T480_Jobson_3060	TtPh16-4	T134_Jobson_2280	0.0622061	11.4503	0	0	0.0421616	180115	171577	151481	0
T127_Jobson_2282	T481_Jobson_3061	TtPh16-4	T119_Jobson_1758	0.0803779	14.3194	0	0	0.0571775	182801	173327	147537	0
T127_Jobson_2282	T481_Jobson_3061	TtPh16-4	T135_Jobson_2311	0.0712905	12.8965	0	0	0.0448834	184915	171492	148668	0
T127_Jobson_2282	T481_Jobson_3061	TtPh16-4	T134_Jobson_2280	0.0650636	11.713	0	0	0.0434217	183083	169430	148729	0
T127_Jobson_2282	T488_Jobson_3088	TtPh16-4	T119_Jobson_1758	0.0762761	14.47	0	0	0.0554099	181166	175318	150468	0
T127_Jobson_2282	T488_Jobson_3088	TtPh16-4	T135_Jobson_2311	0.0676169	12.8398	0	0	0.0432665	183319	173523	151543	0
T127_Jobson_2282	T488_Jobson_3088	TtPh16-4	T134_Jobson_2280	0.0611216	11.68	0	0	0.0415304	181425	171398	151653	0
T127_Jobson_2282	T492_Jobson_3105	TtPh16-4	T119_Jobson_1758	0.0725385	13.801	0	0	0.0531474	183400	176143	152317	0
T127_Jobson_2282	T492_Jobson_3105	TtPh16-4	T135_Jobson_2311	0.0627261	12.3837	0	0	0.0406652	185451	174245	153676	0
T127_Jobson_2282	T492_Jobson_3105	TtPh16-4	T134_Jobson_2280	0.0577091	11.5452	0	0	0.0395231	183683	172247	153451	0
T127_Jobson_2282	T509_Jobson_3477	TtPh16-4	T119_Jobson_1758	0.068691	13.76	0	0	0.0496087	186649	172477	150305	0
T127_Jobson_2282	T509_Jobson_3477	TtPh16-4	T135_Jobson_2311	0.0594076	11.9433	0	0	0.0379707	188769	170649	151510	0
T127_Jobson_2282	T509_Jobson_3477	TtPh16-4	T134_Jobson_2280	0.0542206	11.0173	0	0	0.0366841	187020	168669	151319	0
T127_Jobson_2282	T512_Jobson_3493	TtPh16-4	T119_Jobson_1758	0.0733894	13.9254	0	0	0.0524655	186987	171995	148475	0
T127_Jobson_2282	T512_Jobson_3493	TtPh16-4	T135_Jobson_2311	0.064149	12.2242	0	0	0.0404832	189127	170186	149668	0
T127_Jobson_2282	T512_Jobson_3493	TtPh16-4	T134_Jobson_2280	0.0595477	11.5508	0	0	0.0397477	187454	168283	149367	0
T127_Jobson_2282	T518_Jobson_3534	TtPh16-4	T119_Jobson_1758	0.0650251	13.7145	0	0	0.0474865	190115	173370	152200	0
T127_Jobson_2282	T518_Jobson_3534	TtPh16-4	T135_Jobson_2311	0.0561152	11.859	0	0	0.0361457	192383	171689	153444	0
T127_Jobson_2282	T518_Jobson_3534	TtPh16-4	T134_Jobson_2280	0.0513683	10.7388	0	0	0.0350738	190633	169708	153125	0
T127_Jobson_2282	T519_Jobson_1901	TtPh16-4	T119_Jobson_1758	0.0896075	15.543	0	0	0.060355	186682	165901	138615	0
T127_Jobson_2282	T519_Jobson_1901	TtPh16-4	T135_Jobson_2311	0.0806854	14.3749	0	0	0.0480077	188840	164111	139605	0
T127_Jobson_2282	T519_Jobson_1901	TtPh16-4	T134_Jobson_2280	0.0728111	12.3407	0	0	0.0459427	186928	161969	139983	0
T127_Jobson_2282	T520_Jobson_1910	TtPh16-4	T119_Jobson_1758	0.068791	13.155	0	0	0.0485696	198470	168556	146858	0
T127_Jobson_2282	T520_Jobson_1910	TtPh16-4	T135_Jobson_2311	0.0590718	12.1284	0	0	0.0369252	200533	166670	148077	0
T127_Jobson_2282	T520_Jobson_1910	TtPh16-4	T134_Jobson_2280	0.0547295	10.4044	0	0	0.0361754	198938	164844	147737	0
T127_Jobson_2282	T577_Murdock_1293	TtPh16-4	T135_Jobson_2311	0.0735351	14.0323	0	0	0.0477087	180355	177799	153441	0
T127_Jobson_2282	T577_Murdock_1293	TtPh16-4	T134_Jobson_2280	0.0672969	12.4567	0	0	0.0463177	178493	175706	153548	0
T127_Jobson_2282	T580_Jobson_3903	TtPh16-4	T119_Jobson_1758	0.0668547	13.2283	0	0	0.0501565	180088	179213	156752	0
T127_Jobson_2282	T580_Jobson_3903	TtPh16-4	T135_Jobson_2311	0.0570634	11.2382	0	0	0.037906	182119	177295	158153	0
T127_Jobson_2282	T580_Jobson_3903	TtPh16-4	T134_Jobson_2280	0.0527614	10.5694	0	0	0.0371433	180446	175392	157812	0
T127_Jobson_2282	SRR5446058	TtPh16-4	T119_Jobson_1758	0.0874097	14.4816	0	0	0.0579346	197372	162296	136204	0
T127_Jobson_2282	SRR5446058	TtPh16-4	T135_Jobson_2311	0.0778289	13.2226	0	0	0.0455816	199490	160465	137291	0
T127_Jobson_2282	SRR5446058	TtPh16-4	T134_Jobson_2280	0.0710174	11.5263	0	0	0.0440631	197659	158405	137398	0
T127_Jobson_2282	SRR12360695	TtPh16-4	T119_Jobson_1758	0.103024	16.1565	0	0	0.0686679	176127	167718	136388	0
T127_Jobson_2282	SRR12360695	TtPh16-4	T135_Jobson_2311	0.09441	14.8148	0	0	0.0555704	178242	165885	137265	0
T127_Jobson_2282	SRR12360695	TtPh16-4	T134_Jobson_2280	0.0860054	13.4145	0	0	0.0537641	176312	163725	137792	0
T127_Jobson_2282	T126_Jobson_1893	T149_Jobson_2287	T134_Jobson_2280	0.00131339	0.57839	0.2815	0.299468	0.000754197	227037	135356	135001	0.299468
T127_Jobson_2282	T115_Jobson_1398	T149_Jobson_2287	T134_Jobson_2280	0.010648	4.45656	4.16419e-06	7.90669e-06	0.00628727	208616	141240	138264	7.90669e-06
T127_Jobson_2282	T488_Jobson_3088	T149_Jobson_2287	T134_Jobson_2280	0.0191871	8.22432	9.81745e-17	7.68322e-16	0.0111117	205504	140360	135076	7.68322e-16
T127_Jobson_2282	T518_Jobson_3534	T149_Jobson_2287	T134_Jobson_2280	0.00758906	3.75424	8.69334e-05	0.000137747	0.00449734	208105	140923	138800	0.000137747
T127_Jobson_2282	T170_Jobson_3036	T149_Jobson_2287	T134_Jobson_2280	0.014606	6.1173	4.75868e-10	1.49749e-09	0.00860812	205367	141885	137800	1.49749e-09
T127_Jobson_2282	T181_Jobson_3075	T149_Jobson_2287	T134_Jobson_2280	0.0159083	6.28674	1.62104e-10	5.40347e-10	0.00931363	205791	141208	136786	5.40347e-10
T127_Jobson_2282	T176_Jobson_3066	T149_Jobson_2287	T134_Jobson_2280	0.0181518	7.49776	3.2459e-14	1.78129e-13	0.0105592	204685	140837	135815	1.78129e-13
T127_Jobson_2282	T186_Jobson_3092	T149_Jobson_2287	T134_Jobson_2280	0.0227171	9.91642	0	0	0.0130754	203597	140313	134080	0
T127_Jobson_2282	T481_Jobson_3061	T149_Jobson_2287	T134_Jobson_2280	0.0227919	8.34895	3.44234e-17	2.97895e-16	0.0130941	204410	140011	133771	2.97895e-16
T127_Jobson_2282	T480_Jobson_3060	T149_Jobson_2287	T134_Jobson_2280	0.0204347	7.73089	5.3397e-15	3.24711e-14	0.011858	203756	140710	135074	3.24711e-14
T127_Jobson_2282	T477_Jobson_3057	T149_Jobson_2287	T134_Jobson_2280	0.0169067	6.94075	1.95019e-12	8.08835e-12	0.00989361	205597	141468	136764	8.08835e-12
T127_Jobson_2282	T174_Jobson_3055	T149_Jobson_2287	T134_Jobson_2280	0.0183363	7.38232	7.77771e-14	3.93255e-13	0.0106782	204913	140926	135851	3.93255e-13
T127_Jobson_2282	T284_Jobson_3508	T149_Jobson_2287	T134_Jobson_2280	0.009218	4.07197	2.33081e-05	3.98808e-05	0.00542465	206796	140453	137888	3.98808e-05
T127_Jobson_2282	T492_Jobson_3105	T149_Jobson_2287	T134_Jobson_2280	0.0155134	6.80115	5.18952e-12	2.03955e-11	0.00913005	205451	141891	137556	2.03955e-11
T127_Jobson_2282	T512_Jobson_3493	T149_Jobson_2287	T134_Jobson_2280	0.0161947	6.92444	2.18846e-12	9.03493e-12	0.00939042	205679	139765	135310	9.03493e-12
T127_Jobson_2282	T509_Jobson_3477	T149_Jobson_2287	T134_Jobson_2280	0.0104197	5.2135	9.26548e-08	2.18297e-07	0.00610077	205543	140092	137202	2.18297e-07
T127_Jobson_2282	T201_Jobson_3204	T149_Jobson_2287	T134_Jobson_2280	0.00304816	1.51146	0.0653357	0.0769661	0.00163953	248018	127006	126234	0.0769661
T127_Jobson_2282	T147_Jobson_2198	T149_Jobson_2287	T134_Jobson_2280	0.000354114	0.164797	0.434552	0.441917	0.0001918	247345	127241	127150	0.441917
T127_Jobson_2282	T203_Jobson_3212	T149_Jobson_2287	T134_Jobson_2280	0.00559442	3.30491	0.000475033	0.000697438	0.00301244	246928	127817	126395	0.000697438
T127_Jobson_2282	T142_Jobson_2544	T149_Jobson_2287	T134_Jobson_2280	0.0224209	8.10445	2.64925e-16	1.95436e-15	0.0126064	224977	137152	131136	1.95436e-15
T127_Jobson_2282	T577_Murdock_1293	T149_Jobson_2287	T134_Jobson_2280	0.0288827	12.2089	0	0	0.0160868	219436	137097	129400	0
T127_Jobson_2282	T520_Jobson_1910	T149_Jobson_2287	T134_Jobson_2280	0.00994391	3.881	5.20135e-05	8.44985e-05	0.00559085	224903	134412	131765	8.44985e-05
T127_Jobson_2282	T519_Jobson_1901	T149_Jobson_2287	T134_Jobson_2280	0.0291619	11.2404	0	0	0.0157453	210831	132781	125256	0
T127_Jobson_2282	T429_Jobson_1522	T149_Jobson_2287	T134_Jobson_2280	0.0186416	9.81703	0	0	0.0104801	219824	136060	131080	0
T127_Jobson_2282	T126_Jobson_1893	T149_Jobson_2287	T135_Jobson_2311	0.000447579	0.215977	0.414503	0.424889	0.000242276	228886	135884	135762	0.424889
T127_Jobson_2282	T115_Jobson_1398	T149_Jobson_2287	T135_Jobson_2311	0.0120199	5.30944	5.49815e-08	1.31956e-07	0.00667448	210688	141992	138619	1.31956e-07
T127_Jobson_2282	T518_Jobson_3534	T149_Jobson_2287	T135_Jobson_2311	0.00794493	4.28519	9.12913e-06	1.64984e-05	0.00442595	210139	141636	139403	1.64984e-05
T127_Jobson_2282	T488_Jobson_3088	T149_Jobson_2287	T135_Jobson_2311	0.0215813	9.451	0	0	0.011756	207712	141248	135280	0
T127_Jobson_2282	T170_Jobson_3036	T149_Jobson_2287	T135_Jobson_2311	0.0167335	7.98353	7.1102e-16	4.9606e-15	0.00927851	207479	142675	137979	4.9606e-15
T127_Jobson_2282	T186_Jobson_3092	T149_Jobson_2287	T135_Jobson_2311	0.0244711	10.4296	0	0	0.0132438	205681	141076	134337	0
T127_Jobson_2282	T181_Jobson_3075	T149_Jobson_2287	T135_Jobson_2311	0.0174803	7.58047	1.72154e-14	9.8687e-14	0.00964001	207891	141987	137108	9.8687e-14
T127_Jobson_2282	T176_Jobson_3066	T149_Jobson_2287	T135_Jobson_2311	0.0200446	8.23088	9.29161e-17	7.4004e-16	0.0109774	206804	141636	136070	7.4004e-16
T127_Jobson_2282	T481_Jobson_3061	T149_Jobson_2287	T135_Jobson_2311	0.0247946	9.55786	0	0	0.0133898	206499	140780	133967	0
T127_Jobson_2282	T480_Jobson_3060	T149_Jobson_2287	T135_Jobson_2311	0.0220787	8.32876	4.08202e-17	3.43347e-16	0.0120358	205787	141420	135310	3.43347e-16
T127_Jobson_2282	T477_Jobson_3057	T149_Jobson_2287	T135_Jobson_2311	0.018267	7.72314	5.67477e-15	3.42771e-14	0.0100623	207652	142202	137100	3.42771e-14
T127_Jobson_2282	T174_Jobson_3055	T149_Jobson_2287	T135_Jobson_2311	0.0201484	8.65225	2.54788e-18	2.57651e-17	0.0110311	206990	141682	136086	2.57651e-17
T127_Jobson_2282	T284_Jobson_3508	T149_Jobson_2287	T135_Jobson_2311	0.00960086	4.43889	4.52113e-06	8.53043e-06	0.0053233	208811	141147	138463	8.53043e-06
T127_Jobson_2282	T492_Jobson_3105	T149_Jobson_2287	T135_Jobson_2311	0.0162382	7.1784	3.52649e-13	1.61931e-12	0.00899364	207483	142601	138044	1.61931e-12
T127_Jobson_2282	T512_Jobson_3493	T149_Jobson_2287	T135_Jobson_2311	0.0163066	6.49041	4.2802e-11	1.51066e-10	0.0089119	207660	140426	135919	1.51066e-10
T127_Jobson_2282	T509_Jobson_3477	T149_Jobson_2287	T135_Jobson_2311	0.0112276	6.07543	6.18292e-10	1.91224e-09	0.00618205	207571	140799	137673	1.91224e-09
T127_Jobson_2282	T201_Jobson_3204	T149_Jobson_2287	T135_Jobson_2311	0.00343772	1.89806	0.0288439	0.0349388	0.00173771	249950	127617	126742	0.0349388
T127_Jobson_2282	T147_Jobson_2198	T149_Jobson_2287	T135_Jobson_2311	0.000196905	0.0998339	0.460238	0.463846	0.000100263	249261	127836	127786	0.463846
T127_Jobson_2282	T203_Jobson_3212	T149_Jobson_2287	T135_Jobson_2311	0.00680392	3.96059	3.73819e-05	6.18451e-05	0.00345256	248960	128528	126791	6.18451e-05
T127_Jobson_2282	T142_Jobson_2544	T149_Jobson_2287	T135_Jobson_2311	0.0224926	8.188	1.32815e-16	1.013e-15	0.0119497	226904	137758	131697	1.013e-15
T127_Jobson_2282	T577_Murdock_1293	T149_Jobson_2287	T135_Jobson_2311	0.0311934	12.1299	0	0	0.0163747	221605	137946	129600	0
T127_Jobson_2282	T519_Jobson_1901	T149_Jobson_2287	T135_Jobson_2311	0.0328145	14.0443	0	0	0.0166388	213032	133661	125168	0
T127_Jobson_2282	T520_Jobson_1910	T149_Jobson_2287	T135_Jobson_2311	0.00964866	4.29119	8.88586e-06	1.61235e-05	0.0051217	226830	135018	132437	1.61235e-05
T127_Jobson_2282	T429_Jobson_1522	T149_Jobson_2287	T135_Jobson_2311	0.0195396	9.94618	0	0	0.0103434	221894	136809	131565	0
T127_Jobson_2282	T115_Jobson_1398	T520_Jobson_1910	T119_Jobson_1758	0.0012915	0.565826	0.285756	0.303279	0.000743527	235921	128828	128496	0.303279
T127_Jobson_2282	T488_Jobson_3088	T520_Jobson_1910	T119_Jobson_1758	0.0124248	5.14111	1.36557e-07	3.16756e-07	0.00701509	231133	128419	125267	3.16756e-07
T127_Jobson_2282	T181_Jobson_3075	T520_Jobson_1910	T119_Jobson_1758	0.00892044	3.00353	0.00133433	0.00187056	0.0050864	232093	129139	126855	0.00187056
T127_Jobson_2282	T176_Jobson_3066	T520_Jobson_1910	T119_Jobson_1758	0.0113077	4.30349	8.40637e-06	1.53463e-05	0.00640922	229476	129029	126144	1.53463e-05
T127_Jobson_2282	T481_Jobson_3061	T520_Jobson_1910	T119_Jobson_1758	0.016148	5.69391	6.20829e-09	1.6679e-08	0.00907156	227796	128770	124677	1.6679e-08
T127_Jobson_2282	T480_Jobson_3060	T520_Jobson_1910	T119_Jobson_1758	0.0140419	5.22375	8.76664e-08	2.07631e-07	0.00793047	228935	128868	125299	2.07631e-07
T127_Jobson_2282	T477_Jobson_3057	T520_Jobson_1910	T119_Jobson_1758	0.0106473	4.40423	5.30795e-06	9.96551e-06	0.00606859	232051	129277	126553	9.96551e-06
T127_Jobson_2282	T174_Jobson_3055	T520_Jobson_1910	T119_Jobson_1758	0.0111766	4.96873	3.36957e-07	7.45114e-07	0.00634278	230366	128742	125896	7.45114e-07
T127_Jobson_2282	T170_Jobson_3036	T520_Jobson_1910	T119_Jobson_1758	0.00766278	3.3792	0.000363485	0.000541617	0.00440229	231852	129611	127639	0.000541617
T127_Jobson_2282	T492_Jobson_3105	T520_Jobson_1910	T119_Jobson_1758	0.0082675	2.99091	0.00139075	0.00194662	0.00473833	231302	129781	127653	0.00194662
T127_Jobson_2282	T186_Jobson_3092	T520_Jobson_1910	T119_Jobson_1758	0.0158729	6.58748	2.2367e-11	8.11706e-11	0.00893508	226853	128980	124949	8.11706e-11
T127_Jobson_2282	T284_Jobson_3508	T520_Jobson_1910	T119_Jobson_1758	7.30788e-05	0.0337923	0.486521	0.487062	4.23985e-05	229717	129436	129417	0.487062
T127_Jobson_2282	T509_Jobson_3477	T520_Jobson_1910	T119_Jobson_1758	0.00184245	0.777814	0.218339	0.238188	0.00106098	228711	129006	128532	0.238188
T127_Jobson_2282	T512_Jobson_3493	T520_Jobson_1910	T119_Jobson_1758	0.00711766	3.21023	0.000663139	0.00095492	0.00406113	227757	128861	127040	0.00095492
T127_Jobson_2282	T519_Jobson_1901	T520_Jobson_1910	T119_Jobson_1758	0.0250278	11.211	0	0	0.0123557	264581	114456	108866	0
T127_Jobson_2282	T429_Jobson_1522	T520_Jobson_1910	T119_Jobson_1758	0.0098781	4.0701	2.34965e-05	4.00906e-05	0.00592599	213669	136154	133491	4.00906e-05
T127_Jobson_2282	T577_Murdock_1293	T520_Jobson_1910	T119_Jobson_1758	0.0207312	7.28977	1.5524e-13	7.55222e-13	0.0124626	209712	138818	133179	7.55222e-13
T127_Jobson_2282	T142_Jobson_2544	T520_Jobson_1910	T119_Jobson_1758	0.0135532	5.62141	9.46999e-09	2.48484e-08	0.00831583	211235	140029	136284	2.48484e-08
T127_Jobson_2282	T577_Murdock_1293	T519_Jobson_1901	T119_Jobson_1758	0.000194245	0.0976815	0.461093	0.464188	0.00010976	206084	127656	127606	0.464188
T127_Jobson_2282	T115_Jobson_1398	T201_Jobson_3204	T135_Jobson_2311	0.00890797	3.82213	6.61516e-05	0.000106126	0.00495379	209973	141489	138990	0.000106126
T127_Jobson_2282	T518_Jobson_3534	T201_Jobson_3204	T135_Jobson_2311	0.00483451	2.23715	0.0126382	0.0159753	0.00269298	208574	141171	139812	0.0159753
T127_Jobson_2282	T488_Jobson_3088	T201_Jobson_3204	T135_Jobson_2311	0.0184431	7.67165	8.48985e-15	5.02688e-14	0.0100469	207063	140631	135538	5.02688e-14
T127_Jobson_2282	T170_Jobson_3036	T201_Jobson_3204	T135_Jobson_2311	0.0136265	5.71839	5.37678e-09	1.46196e-08	0.00755013	206517	142150	138328	1.46196e-08
T127_Jobson_2282	T186_Jobson_3092	T201_Jobson_3204	T135_Jobson_2311	0.0212961	8.46804	1.24683e-17	1.13348e-16	0.0115308	204211	140640	134775	1.13348e-16
T127_Jobson_2282	T181_Jobson_3075	T201_Jobson_3204	T135_Jobson_2311	0.0143953	5.36247	4.10464e-08	1.00934e-07	0.00791012	207818	141084	137080	1.00934e-07
T127_Jobson_2282	T176_Jobson_3066	T201_Jobson_3204	T135_Jobson_2311	0.0169199	6.64996	1.46589e-11	5.42922e-11	0.00925258	206216	141002	136310	5.42922e-11
T127_Jobson_2282	T481_Jobson_3061	T201_Jobson_3204	T135_Jobson_2311	0.0216108	8.4292	1.74014e-17	1.56613e-16	0.0116818	205142	140350	134412	1.56613e-16
T127_Jobson_2282	T480_Jobson_3060	T201_Jobson_3204	T135_Jobson_2311	0.0189411	6.75059	7.36225e-12	2.85605e-11	0.010302	205114	140820	135585	2.85605e-11
T127_Jobson_2282	T477_Jobson_3057	T201_Jobson_3204	T135_Jobson_2311	0.0151678	5.67817	6.8072e-09	1.81257e-08	0.00833983	206973	141474	137247	1.81257e-08
T127_Jobson_2282	T174_Jobson_3055	T201_Jobson_3204	T135_Jobson_2311	0.0170352	7.12824	5.08315e-13	2.28742e-12	0.00930287	206263	140961	136239	2.28742e-12
T127_Jobson_2282	T284_Jobson_3508	T201_Jobson_3204	T135_Jobson_2311	0.0064595	2.42238	0.00770961	0.0100125	0.0035828	206694	141015	139205	0.0100125
T127_Jobson_2282	T492_Jobson_3105	T201_Jobson_3204	T135_Jobson_2311	0.0131492	5.51201	1.7738e-08	4.57427e-08	0.00728016	206983	141878	138195	4.57427e-08
T127_Jobson_2282	T512_Jobson_3493	T201_Jobson_3204	T135_Jobson_2311	0.0131251	5.05563	2.14492e-07	4.85032e-07	0.00716927	205766	140171	136539	4.85032e-07
T127_Jobson_2282	T509_Jobson_3477	T201_Jobson_3204	T135_Jobson_2311	0.00807634	3.77771	7.91393e-05	0.000126286	0.00446725	205972	140556	138304	0.000126286
T127_Jobson_2282	T203_Jobson_3212	T201_Jobson_3204	T135_Jobson_2311	0.00355254	2.63216	0.00424214	0.0056984	0.00171173	270065	121859	120996	0.0056984
T127_Jobson_2282	T142_Jobson_2544	T201_Jobson_3204	T135_Jobson_2311	0.0191226	6.65168	1.44886e-11	5.38832e-11	0.0102179	222842	138200	133014	5.38832e-11
T127_Jobson_2282	T577_Murdock_1293	T201_Jobson_3204	T135_Jobson_2311	0.0278598	11.0515	0	0	0.0146313	218920	137822	130351	0
T127_Jobson_2282	T519_Jobson_1901	T201_Jobson_3204	T135_Jobson_2311	0.0298968	11.7495	0	0	0.0149287	217620	131230	123611	0
T127_Jobson_2282	T520_Jobson_1910	T201_Jobson_3204	T135_Jobson_2311	0.006504	2.45256	0.00709223	0.00923735	0.00338375	234159	132016	130310	0.00923735
T127_Jobson_2282	T429_Jobson_1522	T201_Jobson_3204	T135_Jobson_2311	0.0163501	7.57603	1.78138e-14	1.01471e-13	0.00862192	222053	135808	131438	1.01471e-13
T127_Jobson_2282	T115_Jobson_1398	T201_Jobson_3204	T134_Jobson_2280	0.0078936	3.01927	0.00126692	0.00178161	0.00465781	207786	140725	138521	0.00178161
T127_Jobson_2282	T488_Jobson_3088	T201_Jobson_3204	T134_Jobson_2280	0.0164011	6.41556	7.0152e-11	2.41903e-10	0.00948505	204845	139836	135323	2.41903e-10
T127_Jobson_2282	T518_Jobson_3534	T201_Jobson_3204	T134_Jobson_2280	0.004829	1.87663	0.0302842	0.0365849	0.00285515	206531	140551	139200	0.0365849
T127_Jobson_2282	T170_Jobson_3036	T201_Jobson_3204	T134_Jobson_2280	0.0118585	4.33665	7.2337e-06	1.33682e-05	0.00698195	204296	141353	138039	1.33682e-05
T127_Jobson_2282	T181_Jobson_3075	T201_Jobson_3204	T134_Jobson_2280	0.0131765	4.44679	4.35809e-06	8.25743e-06	0.00769113	205659	140349	136698	8.25743e-06
T127_Jobson_2282	T176_Jobson_3066	T201_Jobson_3204	T134_Jobson_2280	0.0153864	5.73515	4.87144e-09	1.34076e-08	0.00894226	204020	140229	135979	1.34076e-08
T127_Jobson_2282	T186_Jobson_3092	T201_Jobson_3204	T134_Jobson_2280	0.0199009	7.56526	1.93544e-14	1.08868e-13	0.0114534	202096	139948	134487	1.08868e-13
T127_Jobson_2282	T481_Jobson_3061	T201_Jobson_3204	T134_Jobson_2280	0.0199746	7.02824	1.04578e-12	4.41879e-12	0.0114802	202979	139610	134142	4.41879e-12
T127_Jobson_2282	T480_Jobson_3060	T201_Jobson_3204	T134_Jobson_2280	0.0176588	5.9952	1.01619e-09	3.04857e-09	0.0102171	203015	140144	135280	3.04857e-09
T127_Jobson_2282	T477_Jobson_3057	T201_Jobson_3204	T134_Jobson_2280	0.0141636	4.94315	3.84353e-07	8.43702e-07	0.00829884	204851	140776	136844	8.43702e-07
T127_Jobson_2282	T174_Jobson_3055	T201_Jobson_3204	T134_Jobson_2280	0.015582	5.85665	2.36147e-09	6.74706e-09	0.00904544	204111	140233	135929	6.74706e-09
T127_Jobson_2282	T284_Jobson_3508	T201_Jobson_3204	T134_Jobson_2280	0.00643142	2.11779	0.0170965	0.0213819	0.00379457	204611	140355	138562	0.0213819
T127_Jobson_2282	T492_Jobson_3105	T201_Jobson_3204	T134_Jobson_2280	0.0127789	4.97466	3.26812e-07	7.25717e-07	0.00749928	204882	141201	137638	7.25717e-07
T127_Jobson_2282	T512_Jobson_3493	T201_Jobson_3204	T134_Jobson_2280	0.0133699	4.90501	4.67106e-07	1.01545e-06	0.00775605	203742	139570	135887	1.01545e-06
T127_Jobson_2282	T509_Jobson_3477	T201_Jobson_3204	T134_Jobson_2280	0.00762616	3.01071	0.00130318	0.00182974	0.00447588	203877	139885	137767	0.00182974
T127_Jobson_2282	T203_Jobson_3212	T201_Jobson_3204	T134_Jobson_2280	0.00269063	2.0288	0.0212394	0.0262215	0.00137813	267944	121161	120511	0.0262215
T127_Jobson_2282	T142_Jobson_2544	T201_Jobson_3204	T134_Jobson_2280	0.0194165	6.31378	1.36148e-10	4.57213e-10	0.0110125	220863	137644	132401	4.57213e-10
T127_Jobson_2282	T577_Murdock_1293	T201_Jobson_3204	T134_Jobson_2280	0.0259252	10.3748	0	0	0.0144722	216699	137025	130100	0
T127_Jobson_2282	T520_Jobson_1910	T201_Jobson_3204	T134_Jobson_2280	0.00718173	2.54576	0.00545198	0.00724783	0.00396664	232191	131471	129596	0.00724783
T127_Jobson_2282	T519_Jobson_1901	T201_Jobson_3204	T134_Jobson_2280	0.0265768	9.053	5.42101e-20	6.33625e-19	0.0141463	215389	130422	123669	6.33625e-19
T127_Jobson_2282	T429_Jobson_1522	T201_Jobson_3204	T134_Jobson_2280	0.0158141	7.07077	7.70379e-13	3.38779e-12	0.00885782	219971	135150	130942	3.38779e-12
T127_Jobson_2282	T126_Jobson_1893	T147_Jobson_2198	T135_Jobson_2311	0.000264907	0.115976	0.453836	0.457906	0.000141738	233184	134517	134446	0.457906
T127_Jobson_2282	T115_Jobson_1398	T147_Jobson_2198	T135_Jobson_2311	0.0118257	4.31423	8.00797e-06	1.46487e-05	0.00657379	210254	142142	138820	1.46487e-05
T127_Jobson_2282	T518_Jobson_3534	T147_Jobson_2198	T135_Jobson_2311	0.0077429	3.49861	0.000233842	0.000356708	0.00433385	208607	142027	139844	0.000356708
T127_Jobson_2282	T488_Jobson_3088	T147_Jobson_2198	T135_Jobson_2311	0.0213934	8.15253	1.78189e-16	1.33642e-15	0.0116521	207611	141261	135343	1.33642e-15
T127_Jobson_2282	T170_Jobson_3036	T147_Jobson_2198	T135_Jobson_2311	0.0165311	6.34924	1.0819e-10	3.6883e-10	0.00917355	206761	142846	138200	3.6883e-10
T127_Jobson_2282	T186_Jobson_3092	T147_Jobson_2198	T135_Jobson_2311	0.0242424	8.7463	1.0842e-18	1.13463e-17	0.0131701	204404	141312	134623	1.13463e-17
T127_Jobson_2282	T181_Jobson_3075	T147_Jobson_2198	T135_Jobson_2311	0.0173099	5.83214	2.73598e-09	7.76777e-09	0.00953385	207673	141882	137053	7.76777e-09
T127_Jobson_2282	T176_Jobson_3066	T147_Jobson_2198	T135_Jobson_2311	0.01985	7.23431	2.33946e-13	1.10817e-12	0.0108684	206031	141704	136188	1.10817e-12
T127_Jobson_2282	T481_Jobson_3061	T147_Jobson_2198	T135_Jobson_2311	0.0245753	8.82635	5.42101e-19	5.8782e-18	0.0133073	205720	140956	134194	5.8782e-18
T127_Jobson_2282	T480_Jobson_3060	T147_Jobson_2198	T135_Jobson_2311	0.0218764	7.10303	6.10241e-13	2.7055e-12	0.0119205	205197	141524	135464	2.7055e-12
T127_Jobson_2282	T477_Jobson_3057	T147_Jobson_2198	T135_Jobson_2311	0.0180889	6.20498	2.73519e-10	8.95153e-10	0.00995662	207288	142160	137108	8.95153e-10
T127_Jobson_2282	T174_Jobson_3055	T147_Jobson_2198	T135_Jobson_2311	0.0199729	7.82199	2.59975e-15	1.63621e-14	0.0109326	206447	141617	136071	1.63621e-14
T127_Jobson_2282	T284_Jobson_3508	T147_Jobson_2198	T135_Jobson_2311	0.00937352	3.43119	0.000300469	0.000451456	0.00522561	206600	141828	139194	0.000451456
T127_Jobson_2282	T492_Jobson_3105	T147_Jobson_2198	T135_Jobson_2311	0.016057	6.08869	5.69198e-10	1.77259e-09	0.00890212	207094	142592	138086	1.77259e-09
T127_Jobson_2282	T512_Jobson_3493	T147_Jobson_2198	T135_Jobson_2311	0.0160625	6.17109	3.39094e-10	1.09779e-09	0.00881651	205904	140934	136478	1.09779e-09
T127_Jobson_2282	T509_Jobson_3477	T147_Jobson_2198	T135_Jobson_2311	0.0110154	5.14129	1.36428e-07	3.16756e-07	0.0060973	206222	141173	138096	3.16756e-07
T127_Jobson_2282	T201_Jobson_3204	T147_Jobson_2198	T135_Jobson_2311	0.00358312	2.54178	0.00551444	0.00732005	0.00163798	295961	115407	114583	0.00732005
T127_Jobson_2282	T203_Jobson_3212	T147_Jobson_2198	T135_Jobson_2311	0.00692153	5.10981	1.61244e-07	3.70203e-07	0.00334891	269848	122697	121011	3.70203e-07
T127_Jobson_2282	T142_Jobson_2544	T147_Jobson_2198	T135_Jobson_2311	0.022077	7.45012	4.66266e-14	2.45403e-13	0.0118158	222163	139129	133119	2.45403e-13
T127_Jobson_2282	T577_Murdock_1293	T147_Jobson_2198	T135_Jobson_2311	0.0308401	11.4869	0	0	0.0162583	218787	138637	130342	0
T127_Jobson_2282	T519_Jobson_1901	T147_Jobson_2198	T135_Jobson_2311	0.0330634	13.2309	0	0	0.01655	217647	131900	123457	0
T127_Jobson_2282	T520_Jobson_1910	T147_Jobson_2198	T135_Jobson_2311	0.00963224	3.67461	0.000119106	0.000185459	0.00502243	234652	132608	130078	0.000185459
T127_Jobson_2282	T429_Jobson_1522	T147_Jobson_2198	T135_Jobson_2311	0.0193756	9.20151	0	0	0.0102453	221590	136620	131427	0
T127_Jobson_2282	T126_Jobson_1893	T147_Jobson_2198	T134_Jobson_2280	0.000990769	0.401124	0.344165	0.358921	0.000562214	231253	133867	133602	0.358921
T127_Jobson_2282	T115_Jobson_1398	T147_Jobson_2198	T134_Jobson_2280	0.0103245	3.49647	0.000235728	0.00035837	0.0060942	208042	141212	138326	0.00035837
T127_Jobson_2282	T488_Jobson_3088	T147_Jobson_2198	T134_Jobson_2280	0.0188655	6.84395	3.85184e-12	1.55404e-11	0.0109178	205345	140276	135081	1.55404e-11
T127_Jobson_2282	T518_Jobson_3534	T147_Jobson_2198	T134_Jobson_2280	0.00724957	2.7653	0.00284353	0.00387754	0.00430092	206513	141214	139182	0.00387754
T127_Jobson_2282	T170_Jobson_3036	T147_Jobson_2198	T134_Jobson_2280	0.0142782	4.86024	5.86226e-07	1.26221e-06	0.00842748	204530	141896	137901	1.26221e-06
T127_Jobson_2282	T181_Jobson_3075	T147_Jobson_2198	T134_Jobson_2280	0.0156057	4.82748	6.91375e-07	1.46065e-06	0.00910744	205481	140972	136640	1.46065e-06
T127_Jobson_2282	T176_Jobson_3066	T147_Jobson_2198	T134_Jobson_2280	0.0178266	6.12421	4.55667e-10	1.43895e-09	0.0103746	203835	140789	135858	1.43895e-09
T127_Jobson_2282	T186_Jobson_3092	T147_Jobson_2198	T134_Jobson_2280	0.0223595	7.97965	7.33734e-16	5.04949e-15	0.0128813	202259	140448	134304	5.04949e-15
T127_Jobson_2282	T481_Jobson_3061	T147_Jobson_2198	T134_Jobson_2280	0.0224542	7.32186	1.22278e-13	6.1139e-13	0.0128884	203501	140018	133868	6.1139e-13
T127_Jobson_2282	T480_Jobson_3060	T147_Jobson_2198	T134_Jobson_2280	0.0201129	6.21707	2.53257e-10	8.37983e-10	0.0116421	203024	140632	135087	8.37983e-10
T127_Jobson_2282	T477_Jobson_3057	T147_Jobson_2198	T134_Jobson_2280	0.0166005	5.25283	7.48881e-08	1.78305e-07	0.00972097	205123	141276	136662	1.78305e-07
T127_Jobson_2282	T174_Jobson_3055	T147_Jobson_2198	T134_Jobson_2280	0.0180311	6.2878	1.60995e-10	5.38645e-10	0.0104896	204274	140726	135741	5.38645e-10
T127_Jobson_2282	T284_Jobson_3508	T147_Jobson_2198	T134_Jobson_2280	0.00885697	2.84829	0.00219774	0.00303369	0.00524084	204486	140996	138520	0.00303369
T127_Jobson_2282	T492_Jobson_3105	T147_Jobson_2198	T134_Jobson_2280	0.0152007	5.21594	9.14459e-08	2.16014e-07	0.00893838	204977	141757	137512	2.16014e-07
T127_Jobson_2282	T512_Jobson_3493	T147_Jobson_2198	T134_Jobson_2280	0.01582	5.68981	6.3591e-09	1.69828e-08	0.00919905	203819	140130	135765	1.69828e-08
T127_Jobson_2282	T509_Jobson_3477	T147_Jobson_2198	T134_Jobson_2280	0.0100747	3.89289	4.95275e-05	8.06053e-05	0.00591999	204093	140325	137526	8.06053e-05
T127_Jobson_2282	T201_Jobson_3204	T147_Jobson_2198	T134_Jobson_2280	0.00297972	2.26063	0.0118911	0.0150945	0.00144621	294026	114753	114071	0.0150945
T127_Jobson_2282	T203_Jobson_3212	T147_Jobson_2198	T134_Jobson_2280	0.00549604	4.07645	2.28647e-05	3.92714e-05	0.00282625	267721	121852	120520	3.92714e-05
T127_Jobson_2282	T142_Jobson_2544	T147_Jobson_2198	T134_Jobson_2280	0.0218704	7.2088	2.82226e-13	1.32293e-12	0.0124366	220176	138424	132499	1.32293e-12
T127_Jobson_2282	T577_Murdock_1293	T147_Jobson_2198	T134_Jobson_2280	0.0284091	11.6715	0	0	0.0159181	216557	137688	130081	0
T127_Jobson_2282	T520_Jobson_1910	T147_Jobson_2198	T134_Jobson_2280	0.00978618	3.61025	0.000152951	0.000236116	0.00540042	232672	131909	129352	0.000236116
T127_Jobson_2282	T519_Jobson_1901	T147_Jobson_2198	T134_Jobson_2280	0.0292137	10.2445	0	0	0.0155172	215430	130965	123530	0
T127_Jobson_2282	T429_Jobson_1522	T147_Jobson_2198	T134_Jobson_2280	0.0183335	9.12344	5.42101e-20	6.33625e-19	0.0103014	219491	135803	130913	6.33625e-19
T127_Jobson_2282	T115_Jobson_1398	T203_Jobson_3212	T135_Jobson_2311	0.00581945	2.50929	0.00604866	0.00794714	0.00323822	209680	141359	139724	0.00794714
T127_Jobson_2282	T518_Jobson_3534	T203_Jobson_3212	T135_Jobson_2311	0.00176235	0.865674	0.193334	0.212455	0.000985481	208769	140875	140379	0.212455
T127_Jobson_2282	T488_Jobson_3088	T203_Jobson_3212	T135_Jobson_2311	0.0152861	6.75865	6.96402e-12	2.71325e-11	0.00833325	206667	140498	136268	2.71325e-11
T127_Jobson_2282	T170_Jobson_3036	T203_Jobson_3212	T135_Jobson_2311	0.0105224	4.81867	7.22586e-07	1.51591e-06	0.00584027	205758	142093	139134	1.51591e-06
T127_Jobson_2282	T186_Jobson_3092	T203_Jobson_3212	T135_Jobson_2311	0.0181341	7.11553	5.57423e-13	2.49592e-12	0.00984477	203888	140432	135430	2.49592e-12
T127_Jobson_2282	T181_Jobson_3075	T203_Jobson_3212	T135_Jobson_2311	0.0112535	4.38938	5.68373e-06	1.06348e-05	0.00619918	206911	141150	138008	1.06348e-05
T127_Jobson_2282	T176_Jobson_3066	T203_Jobson_3212	T135_Jobson_2311	0.0137742	5.7026	5.89962e-09	1.59449e-08	0.00753982	205432	140918	137089	1.59449e-08
T127_Jobson_2282	T481_Jobson_3061	T203_Jobson_3212	T135_Jobson_2311	0.0184529	7.53477	2.44595e-14	1.3673e-13	0.0099703	205156	140052	134977	1.3673e-13
T127_Jobson_2282	T480_Jobson_3060	T203_Jobson_3212	T135_Jobson_2311	0.015789	5.94609	1.37311e-09	4.06513e-09	0.00860478	204520	140659	136286	4.06513e-09
T127_Jobson_2282	T477_Jobson_3057	T203_Jobson_3212	T135_Jobson_2311	0.0120281	4.63636	1.77302e-06	3.56187e-06	0.00662991	206054	141557	138192	3.56187e-06
T127_Jobson_2282	T174_Jobson_3055	T203_Jobson_3212	T135_Jobson_2311	0.0138865	6.1498	3.87913e-10	1.24243e-09	0.0076037	205720	140892	137033	1.24243e-09
T127_Jobson_2282	T284_Jobson_3508	T203_Jobson_3212	T135_Jobson_2311	0.00337224	1.32314	0.0928944	0.106639	0.0018764	206421	140934	139987	0.106639
T127_Jobson_2282	T492_Jobson_3105	T203_Jobson_3212	T135_Jobson_2311	0.0100371	4.3191	7.83345e-06	1.43587e-05	0.00556995	206140	141889	139069	1.43587e-05
T127_Jobson_2282	T512_Jobson_3493	T203_Jobson_3212	T135_Jobson_2311	0.0100024	3.87424	5.34799e-05	8.67242e-05	0.00546602	206170	139805	137036	8.67242e-05
T127_Jobson_2282	T509_Jobson_3477	T203_Jobson_3212	T135_Jobson_2311	0.00497579	2.50647	0.00609717	0.0079992	0.00274903	206029	140312	138923	0.0079992
T127_Jobson_2282	T142_Jobson_2544	T203_Jobson_3212	T135_Jobson_2311	0.0162427	5.73249	4.94826e-09	1.35775e-08	0.00851549	228727	135255	130931	1.35775e-08
T127_Jobson_2282	T577_Murdock_1293	T203_Jobson_3212	T135_Jobson_2311	0.0250085	9.01705	1.0842e-19	1.23516e-18	0.0129286	223942	135430	128821	1.23516e-18
T127_Jobson_2282	T519_Jobson_1901	T203_Jobson_3212	T135_Jobson_2311	0.0264905	11.586	0	0	0.0132422	217756	130899	124143	0
T127_Jobson_2282	T520_Jobson_1910	T203_Jobson_3212	T135_Jobson_2311	0.00319668	1.38518	0.0829982	0.0958901	0.00167353	232862	132342	131499	0.0958901
T127_Jobson_2282	T429_Jobson_1522	T203_Jobson_3212	T135_Jobson_2311	0.0133274	6.14402	4.02301e-10	1.28394e-09	0.00691888	226605	133315	129809	1.28394e-09
T127_Jobson_2282	T115_Jobson_1398	T126_Jobson_1893	T119_Jobson_1758	0.0101972	4.56055	2.55094e-06	5.02373e-06	0.0058904	244126	130350	127718	5.02373e-06
T127_Jobson_2282	T488_Jobson_3088	T126_Jobson_1893	T119_Jobson_1758	0.0212565	8.64632	2.6563e-18	2.6563e-17	0.0121494	235539	130951	125500	2.6563e-17
T127_Jobson_2282	T181_Jobson_3075	T126_Jobson_1893	T119_Jobson_1758	0.017768	6.06825	6.46551e-10	1.99279e-09	0.010203	237161	131254	126671	1.99279e-09
T127_Jobson_2282	T176_Jobson_3066	T126_Jobson_1893	T119_Jobson_1758	0.0201546	7.5926	1.56778e-14	9.04488e-14	0.0115592	234442	131214	126030	9.04488e-14
T127_Jobson_2282	T481_Jobson_3061	T126_Jobson_1893	T119_Jobson_1758	0.0249744	9.23397	0	0	0.0141685	231927	131166	124774	0
T127_Jobson_2282	T480_Jobson_3060	T126_Jobson_1893	T119_Jobson_1758	0.022852	8.48387	1.08962e-17	1.00067e-16	0.0130567	232793	131331	125463	1.00067e-16
T127_Jobson_2282	T477_Jobson_3057	T126_Jobson_1893	T119_Jobson_1758	0.0194603	7.75727	4.33892e-15	2.69312e-14	0.0111804	236538	131574	126550	2.69312e-14
T127_Jobson_2282	T174_Jobson_3055	T126_Jobson_1893	T119_Jobson_1758	0.0200665	8.71009	1.51788e-18	1.55238e-17	0.0114377	235990	130778	125632	1.55238e-17
T127_Jobson_2282	T170_Jobson_3036	T126_Jobson_1893	T119_Jobson_1758	0.0165126	7.04882	9.02229e-13	3.90388e-12	0.00953751	237804	131446	127175	3.90388e-12
T127_Jobson_2282	T492_Jobson_3105	T126_Jobson_1893	T119_Jobson_1758	0.0170487	6.43863	6.02778e-11	2.1109e-10	0.00984446	236037	132065	127638	2.1109e-10
T127_Jobson_2282	T186_Jobson_3092	T126_Jobson_1893	T119_Jobson_1758	0.0246767	9.84616	0	0	0.0140297	231165	131420	125090	0
T127_Jobson_2282	T284_Jobson_3508	T126_Jobson_1893	T119_Jobson_1758	0.00890941	4.29824	8.60797e-06	1.56814e-05	0.00519193	234847	131256	128937	1.56814e-05
T127_Jobson_2282	T509_Jobson_3477	T126_Jobson_1893	T119_Jobson_1758	0.0106851	4.99315	2.97008e-07	6.61651e-07	0.00620339	233361	131182	128408	6.61651e-07
T127_Jobson_2282	T512_Jobson_3493	T126_Jobson_1893	T119_Jobson_1758	0.0159384	7.17991	3.48783e-13	1.60977e-12	0.00919051	231248	131329	127208	1.60977e-12
T127_Jobson_2282	T518_Jobson_3534	T126_Jobson_1893	T119_Jobson_1758	0.00678156	4.05141	2.54546e-05	4.30623e-05	0.00397159	236330	131516	129744	4.30623e-05
T127_Jobson_2282	T520_Jobson_1910	T126_Jobson_1893	T119_Jobson_1758	0.0103563	7.83419	2.35939e-15	1.50599e-14	0.00515402	308527	112156	109857	1.50599e-14
T127_Jobson_2282	T519_Jobson_1901	T126_Jobson_1893	T119_Jobson_1758	0.0344036	14.7768	0	0	0.0174506	263144	118591	110702	0
T127_Jobson_2282	T203_Jobson_3212	T126_Jobson_1893	T119_Jobson_1758	0.00493332	2.66458	0.00385423	0.00519282	0.00296376	233641	134478	133158	0.00519282
T127_Jobson_2282	T201_Jobson_3204	T126_Jobson_1893	T119_Jobson_1758	0.00142482	0.648033	0.258482	0.276945	0.000857522	231672	133921	133540	0.276945
T127_Jobson_2282	T429_Jobson_1522	T126_Jobson_1893	T119_Jobson_1758	0.0181298	8.71807	1.40946e-18	1.45806e-17	0.0110562	215160	139351	134388	1.45806e-17
T127_Jobson_2282	T577_Murdock_1293	T126_Jobson_1893	T119_Jobson_1758	0.0288057	10.9164	0	0	0.017555	210964	141756	133818	0
T127_Jobson_2282	T142_Jobson_2544	T126_Jobson_1893	T119_Jobson_1758	0.021649	9.0118	1.0842e-19	1.23516e-18	0.0134288	214291	142617	136573	1.23516e-18
T127_Jobson_2282	T115_Jobson_1398	T203_Jobson_3212	T134_Jobson_2280	0.00555323	2.26234	0.0118383	0.0150487	0.00328271	207381	140696	139142	0.0150487
T127_Jobson_2282	T488_Jobson_3088	T203_Jobson_3212	T134_Jobson_2280	0.0140113	6.51417	3.65457e-11	1.3052e-10	0.00812345	204305	139772	135909	1.3052e-10
T127_Jobson_2282	T518_Jobson_3534	T203_Jobson_3212	T134_Jobson_2280	0.00250214	1.16738	0.121529	0.136891	0.00148215	206622	140364	139663	0.136891
T127_Jobson_2282	T170_Jobson_3036	T203_Jobson_3212	T134_Jobson_2280	0.00950467	3.98886	3.31959e-05	5.53265e-05	0.00561346	203446	141416	138753	5.53265e-05
T127_Jobson_2282	T181_Jobson_3075	T203_Jobson_3212	T134_Jobson_2280	0.0107905	4.06914	2.35938e-05	4.01407e-05	0.00632629	204649	140523	137523	4.01407e-05
T127_Jobson_2282	T176_Jobson_3066	T203_Jobson_3212	T134_Jobson_2280	0.0129985	5.44422	2.6017e-08	6.52237e-08	0.00756797	203139	140261	136662	6.52237e-08
T127_Jobson_2282	T186_Jobson_3092	T203_Jobson_3212	T134_Jobson_2280	0.0175045	7.47583	3.83589e-14	2.0797e-13	0.0100831	201654	139834	135023	2.0797e-13
T127_Jobson_2282	T481_Jobson_3061	T203_Jobson_3212	T134_Jobson_2280	0.0175845	7.06388	8.09599e-13	3.53708e-12	0.0101057	202867	139400	134582	3.53708e-12
T127_Jobson_2282	T480_Jobson_3060	T203_Jobson_3212	T134_Jobson_2280	0.0152692	5.7825	3.67989e-09	1.02854e-08	0.00883043	202304	140078	135865	1.02854e-08
T127_Jobson_2282	T477_Jobson_3057	T203_Jobson_3212	T134_Jobson_2280	0.0117776	4.54122	2.79654e-06	5.43604e-06	0.00692146	203827	140966	137684	5.43604e-06
T127_Jobson_2282	T174_Jobson_3055	T203_Jobson_3212	T134_Jobson_2280	0.0131925	5.43777	2.69764e-08	6.72542e-08	0.00766655	203465	140273	136620	6.72542e-08
T127_Jobson_2282	T284_Jobson_3508	T203_Jobson_3212	T134_Jobson_2280	0.00409041	1.5171	0.0646208	0.0762237	0.00242177	204211	140360	139216	0.0762237
T127_Jobson_2282	T492_Jobson_3105	T203_Jobson_3212	T134_Jobson_2280	0.0104139	4.58441	2.27639e-06	4.53263e-06	0.00613717	203933	141318	138405	4.53263e-06
T127_Jobson_2282	T512_Jobson_3493	T203_Jobson_3212	T134_Jobson_2280	0.0110051	4.53758	2.84515e-06	5.51861e-06	0.00638173	204026	139297	136265	5.51861e-06
T127_Jobson_2282	T509_Jobson_3477	T203_Jobson_3212	T134_Jobson_2280	0.0052775	2.55533	0.0053043	0.00706194	0.00310031	203816	139736	138268	0.00706194
T127_Jobson_2282	T142_Jobson_2544	T203_Jobson_3212	T134_Jobson_2280	0.0173259	5.97915	1.12151e-09	3.35335e-09	0.00966042	226683	134846	130253	3.35335e-09
T127_Jobson_2282	T577_Murdock_1293	T203_Jobson_3212	T134_Jobson_2280	0.0238444	9.98216	0	0	0.0131062	221596	134720	128445	0
T127_Jobson_2282	T520_Jobson_1910	T203_Jobson_3212	T134_Jobson_2280	0.00466256	1.89418	0.0291002	0.0352019	0.00258649	230826	131942	130717	0.0352019
T127_Jobson_2282	T519_Jobson_1901	T203_Jobson_3212	T134_Jobson_2280	0.023996	9.9499	0	0	0.0127537	215432	130211	124109	0
T127_Jobson_2282	T429_Jobson_1522	T203_Jobson_3212	T134_Jobson_2280	0.013585	6.62761	1.70583e-11	6.24084e-11	0.00747483	224376	132722	129165	6.24084e-11
T127_Jobson_2282	T115_Jobson_1398	T203_Jobson_3212	T119_Jobson_1758	0.00467327	2.0092	0.0222578	0.0274411	0.00293489	208290	140948	139637	0.0274411
T127_Jobson_2282	T488_Jobson_3088	T203_Jobson_3212	T119_Jobson_1758	0.0149565	6.89445	2.70359e-12	1.09605e-11	0.00916848	205353	140163	136032	1.09605e-11
T127_Jobson_2282	T181_Jobson_3075	T203_Jobson_3212	T119_Jobson_1758	0.0117134	4.3254	7.61283e-06	1.40113e-05	0.00726624	205678	140895	137633	1.40113e-05
T127_Jobson_2282	T176_Jobson_3066	T203_Jobson_3212	T119_Jobson_1758	0.0139295	5.91045	1.70586e-09	4.9525e-09	0.00860391	204178	140643	136778	4.9525e-09
T127_Jobson_2282	T481_Jobson_3061	T203_Jobson_3212	T119_Jobson_1758	0.0184769	7.64036	1.0831e-14	6.32981e-14	0.0112394	203902	139777	134705	6.32981e-14
T127_Jobson_2282	T480_Jobson_3060	T203_Jobson_3212	T119_Jobson_1758	0.0164589	6.63627	1.60859e-11	5.93332e-11	0.010102	203317	140434	135886	5.93332e-11
T127_Jobson_2282	T477_Jobson_3057	T203_Jobson_3212	T119_Jobson_1758	0.0132688	5.46803	2.27534e-08	5.75226e-08	0.00824515	204902	141383	137680	5.75226e-08
T127_Jobson_2282	T174_Jobson_3055	T203_Jobson_3212	T119_Jobson_1758	0.0137912	6.17294	3.35162e-10	1.08897e-09	0.00851014	204434	140584	136760	1.08897e-09
T127_Jobson_2282	T170_Jobson_3036	T203_Jobson_3212	T119_Jobson_1758	0.0105115	4.59124	2.20311e-06	4.39645e-06	0.0065633	204492	141805	138855	4.39645e-06
T127_Jobson_2282	T492_Jobson_3105	T203_Jobson_3212	T119_Jobson_1758	0.0110896	4.66849	1.5171e-06	3.0752e-06	0.00693054	204924	141652	138544	3.0752e-06
T127_Jobson_2282	T186_Jobson_3092	T203_Jobson_3212	T119_Jobson_1758	0.0181945	7.07054	7.71664e-13	3.38779e-12	0.0111086	202647	140170	135160	3.38779e-12
T127_Jobson_2282	T284_Jobson_3508	T203_Jobson_3212	T119_Jobson_1758	0.00356008	1.42221	0.0774831	0.0902132	0.00223089	205149	140641	139643	0.0902132
T127_Jobson_2282	T509_Jobson_3477	T203_Jobson_3212	T119_Jobson_1758	0.00521637	2.39367	0.00834034	0.0107386	0.00325201	204777	140040	138586	0.0107386
T127_Jobson_2282	T512_Jobson_3493	T203_Jobson_3212	T119_Jobson_1758	0.0101373	4.06763	2.3747e-05	4.03251e-05	0.00624771	204907	139521	136720	4.03251e-05
T127_Jobson_2282	T518_Jobson_3534	T203_Jobson_3212	T119_Jobson_1758	0.00160912	0.762434	0.222901	0.242284	0.00101252	207410	140494	140043	0.242284
T127_Jobson_2282	T520_Jobson_1910	T203_Jobson_3212	T119_Jobson_1758	0.00371731	1.50108	0.066668	0.0783305	0.00218842	231700	132159	131180	0.0783305
T127_Jobson_2282	T519_Jobson_1901	T203_Jobson_3212	T119_Jobson_1758	0.0258016	11.0782	0	0	0.0145323	216444	130566	123998	0
T127_Jobson_2282	T429_Jobson_1522	T203_Jobson_3212	T119_Jobson_1758	0.0138747	7.87107	1.75809e-15	1.14658e-14	0.0080953	225396	133085	129443	1.14658e-14
T127_Jobson_2282	T577_Murdock_1293	T203_Jobson_3212	T119_Jobson_1758	0.0251001	9.86507	0	0	0.0146196	222670	135136	128518	0
T127_Jobson_2282	T142_Jobson_2544	T203_Jobson_3212	T119_Jobson_1758	0.0177854	6.43445	6.19618e-11	2.16146e-10	0.0105045	227656	135163	130439	2.16146e-10
T127_Jobson_2282	T186_Jobson_3092	T142_Jobson_2544	T135_Jobson_2311	0.00243088	1.21077	0.112992	0.128238	0.00133699	200122	139984	139305	0.128238
T127_Jobson_2282	T481_Jobson_3061	T142_Jobson_2544	T135_Jobson_2311	0.00269377	1.13558	0.128065	0.143893	0.00147692	201041	139864	139113	0.143893
T127_Jobson_2282	T480_Jobson_3060	T142_Jobson_2544	T135_Jobson_2311	0.000174786	0.0729463	0.470924	0.473026	9.6478e-05	200299	140434	140385	0.473026
T127_Jobson_2282	T577_Murdock_1293	T142_Jobson_2544	T135_Jobson_2311	0.00996965	5.26889	6.86242e-08	1.63824e-07	0.00447694	278344	115736	113451	1.63824e-07
T127_Jobson_2282	T519_Jobson_1901	T142_Jobson_2544	T135_Jobson_2311	0.00934898	4.9341	4.02616e-07	8.79501e-07	0.0047692	208417	131315	128883	8.79501e-07
T127_Jobson_2282	T186_Jobson_3092	T142_Jobson_2544	T134_Jobson_2280	0.000783951	0.395765	0.346139	0.360145	0.000456905	198027	139255	139036	0.360145
T127_Jobson_2282	T481_Jobson_3061	T142_Jobson_2544	T134_Jobson_2280	0.000808489	0.335969	0.368447	0.381152	0.00047124	198917	139106	138882	0.381152
T127_Jobson_2282	T577_Murdock_1293	T142_Jobson_2544	T134_Jobson_2280	0.00736726	4.03227	2.76198e-05	4.65502e-05	0.0035197	276231	114989	113307	4.65502e-05
T127_Jobson_2282	T519_Jobson_1901	T142_Jobson_2544	T134_Jobson_2280	0.00581918	2.9764	0.00145828	0.00203166	0.00315432	206198	130462	128953	0.00203166
T127_Jobson_2282	T519_Jobson_1901	T577_Murdock_1293	T135_Jobson_2311	0.000577419	0.310267	0.378179	0.389875	0.000289469	207390	127942	127794	0.389875
T127_Jobson_2282	T126_Jobson_1893	T147_Jobson_2198	T119_Jobson_1758	0.0015703	0.690519	0.244934	0.263056	0.000948376	231974	134341	133919	0.263056
T127_Jobson_2282	T115_Jobson_1398	T147_Jobson_2198	T119_Jobson_1758	0.0108871	3.74399	9.05618e-05	0.000142742	0.00683133	208809	141731	138678	0.000142742
T127_Jobson_2282	T488_Jobson_3088	T147_Jobson_2198	T119_Jobson_1758	0.0212743	7.94353	9.82504e-16	6.69889e-15	0.0130839	206271	140955	135082	6.69889e-15
T127_Jobson_2282	T181_Jobson_3075	T147_Jobson_2198	T119_Jobson_1758	0.0179843	5.33235	4.84751e-08	1.17912e-07	0.0111511	206383	141626	136622	1.17912e-07
T127_Jobson_2282	T176_Jobson_3066	T147_Jobson_2198	T119_Jobson_1758	0.0202201	6.8321	4.18405e-12	1.67362e-11	0.0124702	204719	141425	135820	1.67362e-11
T127_Jobson_2282	T481_Jobson_3061	T147_Jobson_2198	T119_Jobson_1758	0.0248135	8.09079	2.96421e-16	2.15144e-15	0.015101	204425	140694	133881	2.15144e-15
T127_Jobson_2282	T480_Jobson_3060	T147_Jobson_2198	T119_Jobson_1758	0.0227627	7.19363	3.15447e-13	1.471e-12	0.0139722	203938	141298	135009	1.471e-12
T127_Jobson_2282	T477_Jobson_3057	T147_Jobson_2198	T119_Jobson_1758	0.0195464	6.44211	5.89135e-11	2.07118e-10	0.0121158	206086	141991	136547	2.07118e-10
T127_Jobson_2282	T174_Jobson_3055	T147_Jobson_2198	T119_Jobson_1758	0.020091	7.23105	2.39637e-13	1.12918e-12	0.0123855	205111	141315	135749	1.12918e-12
T127_Jobson_2282	T170_Jobson_3036	T147_Jobson_2198	T119_Jobson_1758	0.0167281	6.02252	8.58636e-10	2.60193e-09	0.0104581	205463	142581	137890	2.60193e-09
T127_Jobson_2282	T492_Jobson_3105	T147_Jobson_2198	T119_Jobson_1758	0.017321	5.69042	6.33634e-09	1.69723e-08	0.0108027	205863	142394	137545	1.69723e-08
T127_Jobson_2282	T186_Jobson_3092	T147_Jobson_2198	T119_Jobson_1758	0.0245126	8.34048	3.69713e-17	3.16897e-16	0.0149785	203141	141082	134331	3.16897e-16
T127_Jobson_2282	T284_Jobson_3508	T147_Jobson_2198	T119_Jobson_1758	0.00976855	3.17883	0.000739346	0.00105621	0.00613351	205324	141586	138846	0.00105621
T127_Jobson_2282	T509_Jobson_3477	T147_Jobson_2198	T119_Jobson_1758	0.0114644	4.22381	1.20105e-05	2.13204e-05	0.00713454	204958	140942	137747	2.13204e-05
T127_Jobson_2282	T512_Jobson_3493	T147_Jobson_2198	T119_Jobson_1758	0.0164132	5.77522	3.84259e-09	1.06467e-08	0.0101373	204569	140633	136091	1.06467e-08
T127_Jobson_2282	T518_Jobson_3534	T147_Jobson_2198	T119_Jobson_1758	0.00780017	2.96021	0.00153714	0.00213492	0.00491574	207217	141670	139477	0.00213492
T127_Jobson_2282	T520_Jobson_1910	T147_Jobson_2198	T119_Jobson_1758	0.0103823	3.75182	8.77768e-05	0.000138609	0.00609767	233387	132377	129656	0.000138609
T127_Jobson_2282	T519_Jobson_1901	T147_Jobson_2198	T119_Jobson_1758	0.0326059	12.2718	0	0	0.0183752	216295	131582	123272	0
T127_Jobson_2282	T203_Jobson_3212	T147_Jobson_2198	T119_Jobson_1758	0.00716173	4.48668	3.61706e-06	6.94105e-06	0.00390958	268578	122460	120719	6.94105e-06
T127_Jobson_2282	T201_Jobson_3204	T147_Jobson_2198	T119_Jobson_1758	0.00349776	2.75867	0.00290183	0.00395105	0.00180572	294614	115094	114291	0.00395105
T127_Jobson_2282	T429_Jobson_1522	T147_Jobson_2198	T119_Jobson_1758	0.0201304	10.7681	0	0	0.0119839	220358	136422	131038	0
T127_Jobson_2282	T149_Jobson_2287	T147_Jobson_2198	T119_Jobson_1758	0.00026235	0.129483	0.448488	0.453527	0.000150872	248008	127566	127499	0.453527
T127_Jobson_2282	T577_Murdock_1293	T147_Jobson_2198	T119_Jobson_1758	0.0311381	11.8425	0	0	0.0185039	217526	138410	130050	0
T127_Jobson_2282	T142_Jobson_2544	T147_Jobson_2198	T119_Jobson_1758	0.023803	8.39788	2.2714e-17	2.00418e-16	0.0143377	221044	139043	132578	2.00418e-16
T127_Jobson_2282	T488_Jobson_3088	T115_Jobson_1398	T119_Jobson_1758	0.0141964	8.02477	5.08599e-16	3.60424e-15	0.00626958	329245	100719	97899.2	3.60424e-15
T127_Jobson_2282	T181_Jobson_3075	T115_Jobson_1398	T119_Jobson_1758	0.00995357	5.31823	5.23912e-08	1.27095e-07	0.00434274	338974	98993.2	97042	1.27095e-07
T127_Jobson_2282	T176_Jobson_3066	T115_Jobson_1398	T119_Jobson_1758	0.0128756	7.89783	1.41906e-15	9.531e-15	0.00568593	330776	100421	97867.7	9.531e-15
T127_Jobson_2282	T481_Jobson_3061	T115_Jobson_1398	T119_Jobson_1758	0.018758	9.43012	0	0	0.0083438	321329	102113	98352.7	0
T127_Jobson_2282	T480_Jobson_3060	T115_Jobson_1398	T119_Jobson_1758	0.0163011	9.97731	0	0	0.00720247	327470	100896	97659.4	0
T127_Jobson_2282	T477_Jobson_3057	T115_Jobson_1398	T119_Jobson_1758	0.0121632	8.81124	5.96311e-19	6.38905e-18	0.00532453	337560	99508	97116.4	6.38905e-18
T127_Jobson_2282	T174_Jobson_3055	T115_Jobson_1398	T119_Jobson_1758	0.012693	7.41723	5.97963e-14	3.09291e-13	0.00558968	331409	100275	97761.2	3.09291e-13
T127_Jobson_2282	T170_Jobson_3036	T115_Jobson_1398	T119_Jobson_1758	0.0083595	4.72275	1.16336e-06	2.39594e-06	0.00365334	340525	98846.7	97207.7	2.39594e-06
T127_Jobson_2282	T492_Jobson_3105	T115_Jobson_1398	T119_Jobson_1758	0.00911619	5.11096	1.6026e-07	3.68885e-07	0.00400761	338570	99404	97608	3.68885e-07
T127_Jobson_2282	T186_Jobson_3092	T115_Jobson_1398	T119_Jobson_1758	0.0185909	9.59123	0	0	0.00819421	324148	101313	97614.8	0
T127_Jobson_2282	T509_Jobson_3477	T115_Jobson_1398	T119_Jobson_1758	0.000635507	0.344393	0.365275	0.378306	0.0003183	283804	111924	111782	0.378306
T127_Jobson_2282	T512_Jobson_3493	T115_Jobson_1398	T119_Jobson_1758	0.00656664	3.70336	0.000106383	0.000166513	0.00331502	273844	114127	112638	0.000166513
T127_Jobson_2282	T519_Jobson_1901	T115_Jobson_1398	T119_Jobson_1758	0.0210978	9.71965	0	0	0.011625	220160	127213	121956	0
T127_Jobson_2282	T429_Jobson_1522	T115_Jobson_1398	T119_Jobson_1758	0.00840151	3.53478	0.00020406	0.000312337	0.00519135	206510	139906	137574	0.000312337
T127_Jobson_2282	T577_Murdock_1293	T115_Jobson_1398	T119_Jobson_1758	0.0189092	7.59755	1.50895e-14	8.76165e-14	0.0117286	200870	142968	137662	8.76165e-14
T127_Jobson_2282	T142_Jobson_2544	T115_Jobson_1398	T119_Jobson_1758	0.0119141	4.82343	7.05539e-07	1.48708e-06	0.00757863	200939	144922	141509	1.48708e-06
T127_Jobson_2282	T115_Jobson_1398	T201_Jobson_3204	T119_Jobson_1758	0.00803899	3.19084	0.000709307	0.00101652	0.00503425	208529	141099	138849	0.00101652
T127_Jobson_2282	T488_Jobson_3088	T201_Jobson_3204	T119_Jobson_1758	0.0183937	7.48058	3.69985e-14	2.0181e-13	0.0112647	205735	140358	135288	2.0181e-13
T127_Jobson_2282	T181_Jobson_3075	T201_Jobson_3204	T119_Jobson_1758	0.0151397	5.02483	2.5194e-07	5.66865e-07	0.00936046	206545	140867	136665	5.66865e-07
T127_Jobson_2282	T176_Jobson_3066	T201_Jobson_3204	T119_Jobson_1758	0.0173599	6.42038	6.79652e-11	2.35264e-10	0.0106895	204914	140755	135951	2.35264e-10
T127_Jobson_2282	T481_Jobson_3061	T201_Jobson_3204	T119_Jobson_1758	0.021917	7.83706	2.30615e-15	1.48252e-14	0.0133388	203869	140132	134122	1.48252e-14
T127_Jobson_2282	T480_Jobson_3060	T201_Jobson_3204	T119_Jobson_1758	0.0198958	7.03533	9.93922e-13	4.23948e-12	0.0121866	203880	140641	135154	4.23948e-12
T127_Jobson_2282	T477_Jobson_3057	T201_Jobson_3204	T119_Jobson_1758	0.0166959	6.06589	6.56104e-10	2.01534e-09	0.010329	205783	141340	136698	2.01534e-09
T127_Jobson_2282	T174_Jobson_3055	T201_Jobson_3204	T119_Jobson_1758	0.0172223	6.73449	8.2254e-12	3.16362e-11	0.0105894	204942	140696	135931	3.16362e-11
T127_Jobson_2282	T170_Jobson_3036	T201_Jobson_3204	T119_Jobson_1758	0.0138963	5.31054	5.46514e-08	1.31514e-07	0.00867645	205201	141889	137999	1.31514e-07
T127_Jobson_2282	T492_Jobson_3105	T201_Jobson_3204	T119_Jobson_1758	0.0144852	5.35228	4.34271e-08	1.06208e-07	0.00903047	205750	141701	137654	1.06208e-07
T127_Jobson_2282	T186_Jobson_3092	T201_Jobson_3204	T119_Jobson_1758	0.0216389	7.87836	1.65856e-15	1.08956e-14	0.0132008	202945	140429	134481	1.08956e-14
T127_Jobson_2282	T284_Jobson_3508	T201_Jobson_3204	T119_Jobson_1758	0.0069259	2.37311	0.00881941	0.0113069	0.00432876	205436	140812	138875	0.0113069
T127_Jobson_2282	T509_Jobson_3477	T201_Jobson_3204	T119_Jobson_1758	0.00859645	3.33538	0.00042591	0.000631498	0.00535355	204723	140362	137970	0.000631498
T127_Jobson_2282	T512_Jobson_3493	T201_Jobson_3204	T119_Jobson_1758	0.0135431	4.85358	6.0626e-07	1.30223e-06	0.00833584	204473	139932	136193	1.30223e-06
T127_Jobson_2282	T518_Jobson_3534	T201_Jobson_3204	T119_Jobson_1758	0.00496067	2.00379	0.022546	0.0277205	0.0031221	207213	140864	139474	0.0277205
T127_Jobson_2282	T520_Jobson_1910	T201_Jobson_3204	T119_Jobson_1758	0.00733073	2.60869	0.00454443	0.00609536	0.00429696	232877	131790	129871	0.00609536
T127_Jobson_2282	T519_Jobson_1901	T201_Jobson_3204	T119_Jobson_1758	0.0295156	10.9006	0	0	0.0166123	216266	130931	123424	0
T127_Jobson_2282	T203_Jobson_3212	T201_Jobson_3204	T119_Jobson_1758	0.00387676	2.90471	0.00183796	0.00254096	0.00210786	268759	121608	120669	0.00254096
T127_Jobson_2282	T429_Jobson_1522	T201_Jobson_3204	T119_Jobson_1758	0.0171828	8.48696	1.06252e-17	9.85843e-17	0.0102034	220804	135615	131033	9.85843e-17
T127_Jobson_2282	T577_Murdock_1293	T201_Jobson_3204	T119_Jobson_1758	0.0282374	10.7823	0	0	0.0166946	217633	137590	130033	0
T127_Jobson_2282	T142_Jobson_2544	T201_Jobson_3204	T119_Jobson_1758	0.0209223	7.37758	8.05981e-14	4.05242e-13	0.0125869	221754	138167	132504	4.05242e-13
T127_Jobson_2282	T488_Jobson_3088	T429_Jobson_1522	T119_Jobson_1758	0.00179386	0.786765	0.21571	0.235606	0.00108661	205092	136380	135891	0.235606
T127_Jobson_2282	T176_Jobson_3066	T429_Jobson_1522	T119_Jobson_1758	0.000811615	0.329363	0.370941	0.383292	0.000493745	204525	136773	136551	0.383292
T127_Jobson_2282	T481_Jobson_3061	T429_Jobson_1522	T119_Jobson_1758	0.00528369	2.0406	0.0206453	0.0256286	0.00317346	204243	135950	134521	0.0256286
T127_Jobson_2282	T480_Jobson_3060	T429_Jobson_1522	T119_Jobson_1758	0.00332434	1.32981	0.09179	0.105506	0.00200976	203715	136633	135727	0.105506
T127_Jobson_2282	T477_Jobson_3057	T429_Jobson_1522	T119_Jobson_1758	0.000219454	0.0838034	0.466606	0.469213	0.000134287	205459	137492	137432	0.469213
T127_Jobson_2282	T174_Jobson_3055	T429_Jobson_1522	T119_Jobson_1758	0.000667543	0.272672	0.392552	0.403768	0.000405514	204583	136724	136542	0.403768
T127_Jobson_2282	T186_Jobson_3092	T429_Jobson_1522	T119_Jobson_1758	0.00504867	1.99542	0.0229987	0.0282385	0.00303502	203574	136066	134699	0.0282385
T127_Jobson_2282	T519_Jobson_1901	T429_Jobson_1522	T119_Jobson_1758	0.0114392	5.64913	8.06327e-09	2.13439e-08	0.0064728	207183	129342	126417	2.13439e-08
T127_Jobson_2282	T577_Murdock_1293	T429_Jobson_1522	T119_Jobson_1758	0.0121658	6.51569	3.61777e-11	1.29721e-10	0.00658501	244796	123767	120792	1.29721e-10
T127_Jobson_2282	T142_Jobson_2544	T429_Jobson_1522	T119_Jobson_1758	0.00434601	2.02975	0.021191	0.0261977	0.00240031	247587	124946	123865	0.0261977
T127_Jobson_2282	T481_Jobson_3061	T488_Jobson_3088	T119_Jobson_1758	0.00475616	3.39981	0.000337166	0.000504069	0.00208711	314862	99359.6	98418.9	0.000504069
T127_Jobson_2282	T480_Jobson_3060	T488_Jobson_3088	T119_Jobson_1758	0.00212152	1.28363	0.0996357	0.113653	0.000926645	319452	98487.2	98070.2	0.113653
T127_Jobson_2282	T186_Jobson_3092	T488_Jobson_3088	T119_Jobson_1758	0.00445235	3.15047	0.000815044	0.001157	0.00194855	315735	99104.4	98225.8	0.001157
T127_Jobson_2282	T519_Jobson_1901	T488_Jobson_3088	T119_Jobson_1758	0.00998704	5.45909	2.39292e-08	6.03257e-08	0.00539721	218691	123239	120802	6.03257e-08
T127_Jobson_2282	T577_Murdock_1293	T488_Jobson_3088	T119_Jobson_1758	0.00904239	3.95252	3.8666e-05	6.37352e-05	0.00550347	200260	138753	136266	6.37352e-05
T127_Jobson_2282	T142_Jobson_2544	T488_Jobson_3088	T119_Jobson_1758	0.00211571	0.883094	0.188593	0.208007	0.00131742	200279	140419	139826	0.208007
T127_Jobson_2282	T126_Jobson_1893	T149_Jobson_2287	T119_Jobson_1758	0.00130713	0.737788	0.230321	0.248846	0.000796293	227802	135716	135362	0.248846
T127_Jobson_2282	T115_Jobson_1398	T149_Jobson_2287	T119_Jobson_1758	0.0106532	4.57662	2.36272e-06	4.69415e-06	0.00667897	209414	141634	138648	4.69415e-06
T127_Jobson_2282	T488_Jobson_3088	T149_Jobson_2287	T119_Jobson_1758	0.0210327	9.16113	0	0	0.0129262	206465	140916	135111	0
T127_Jobson_2282	T181_Jobson_3075	T149_Jobson_2287	T119_Jobson_1758	0.0177292	6.81509	4.71029e-12	1.85932e-11	0.0109917	206694	141707	136770	1.85932e-11
T127_Jobson_2282	T176_Jobson_3066	T149_Jobson_2287	T119_Jobson_1758	0.019988	8.33062	4.02239e-17	3.41524e-16	0.0123238	205580	141328	135789	3.41524e-16
T127_Jobson_2282	T481_Jobson_3061	T149_Jobson_2287	T119_Jobson_1758	0.0245958	9.46694	0	0	0.0149583	205319	140515	133769	0
T127_Jobson_2282	T480_Jobson_3060	T149_Jobson_2287	T119_Jobson_1758	0.0225289	8.85718	4.33681e-19	4.81868e-18	0.013839	204664	141213	134991	4.81868e-18
T127_Jobson_2282	T477_Jobson_3057	T149_Jobson_2287	T119_Jobson_1758	0.0192956	8.2936	5.49148e-17	4.57623e-16	0.0119641	206567	142034	136656	4.57623e-16
T127_Jobson_2282	T174_Jobson_3055	T149_Jobson_2287	T119_Jobson_1758	0.0198368	8.53614	6.93889e-18	6.57369e-17	0.0122372	205762	141371	135871	6.57369e-17
T127_Jobson_2282	T170_Jobson_3036	T149_Jobson_2287	T119_Jobson_1758	0.0165057	7.16826	3.79773e-13	1.735e-12	0.0103128	206298	142410	137786	1.735e-12
T127_Jobson_2282	T492_Jobson_3105	T149_Jobson_2287	T119_Jobson_1758	0.0170792	7.18354	3.39649e-13	1.57569e-12	0.0106587	206348	142383	137601	1.57569e-12
T127_Jobson_2282	T186_Jobson_3092	T149_Jobson_2287	T119_Jobson_1758	0.0243158	9.68608	0	0	0.0148334	204476	140787	134103	0
T127_Jobson_2282	T284_Jobson_3508	T149_Jobson_2287	T119_Jobson_1758	0.00957768	4.54658	2.72619e-06	5.32468e-06	0.00598407	207601	140853	138181	5.32468e-06
T127_Jobson_2282	T509_Jobson_3477	T149_Jobson_2287	T119_Jobson_1758	0.0112539	5.47325	2.20923e-08	5.60086e-08	0.00698682	206397	140541	137413	5.60086e-08
T127_Jobson_2282	T512_Jobson_3493	T149_Jobson_2287	T119_Jobson_1758	0.0162295	6.76336	6.74134e-12	2.63792e-11	0.00996586	206422	140104	135629	2.63792e-11
T127_Jobson_2282	T518_Jobson_3534	T149_Jobson_2287	T119_Jobson_1758	0.00758368	4.00939	3.04375e-05	5.11077e-05	0.00475578	208825	141238	139112	5.11077e-05
T127_Jobson_2282	T520_Jobson_1910	T149_Jobson_2287	T119_Jobson_1758	0.00993922	4.04192	2.65081e-05	4.47604e-05	0.00594038	225714	134817	132164	4.47604e-05
T127_Jobson_2282	T519_Jobson_1901	T149_Jobson_2287	T119_Jobson_1758	0.0319053	13.229	0	0	0.0182129	211753	133298	125055	0
T127_Jobson_2282	T203_Jobson_3212	T149_Jobson_2287	T119_Jobson_1758	0.00657221	4.56346	2.51584e-06	4.96547e-06	0.00375828	247758	128243	126568	4.96547e-06
T127_Jobson_2282	T201_Jobson_3204	T149_Jobson_2287	T119_Jobson_1758	0.00289752	1.58969	0.0559524	0.066522	0.00165527	248689	127272	126537	0.066522
T127_Jobson_2282	T429_Jobson_1522	T149_Jobson_2287	T119_Jobson_1758	0.019856	11.1292	0	0	0.0118281	220721	136552	131235	0
T127_Jobson_2282	T577_Murdock_1293	T149_Jobson_2287	T119_Jobson_1758	0.031051	11.8443	0	0	0.0183446	220418	137675	129383	0
T127_Jobson_2282	T142_Jobson_2544	T149_Jobson_2287	T119_Jobson_1758	0.0238018	8.27464	6.44016e-17	5.26922e-16	0.0142031	225842	137611	131213	5.26922e-16
T127_Jobson_2282	T488_Jobson_3088	T181_Jobson_3075	T119_Jobson_1758	0.00444806	2.11758	0.0171055	0.0213819	0.00193243	329120	98051.6	97183.2	0.0213819
T127_Jobson_2282	T176_Jobson_3066	T181_Jobson_3075	T119_Jobson_1758	0.0031075	2.18126	0.0145822	0.0183809	0.00134024	333841	97136.6	96534.8	0.0183809
T127_Jobson_2282	T481_Jobson_3061	T181_Jobson_3075	T119_Jobson_1758	0.00923829	4.26194	1.01329e-05	1.82392e-05	0.00400881	323543	98816.8	97007.7	1.82392e-05
T127_Jobson_2282	T480_Jobson_3060	T181_Jobson_3075	T119_Jobson_1758	0.00663271	3.69391	0.000110418	0.000172528	0.00285582	329833	97542.5	96257.1	0.000172528
T127_Jobson_2282	T477_Jobson_3057	T181_Jobson_3075	T119_Jobson_1758	0.00229311	1.31209	0.0947452	0.108625	0.000979889	339652	96232.4	95792.1	0.108625
T127_Jobson_2282	T174_Jobson_3055	T181_Jobson_3075	T119_Jobson_1758	0.00291478	1.39918	0.0808791	0.0938031	0.00125077	334297	96758	96195.6	0.0938031
T127_Jobson_2282	T186_Jobson_3092	T181_Jobson_3075	T119_Jobson_1758	0.0089478	4.40395	5.31494e-06	9.96551e-06	0.00387207	323913	98495.2	96748.2	9.96551e-06
T127_Jobson_2282	T519_Jobson_1901	T181_Jobson_3075	T119_Jobson_1758	0.0133936	4.88149	5.2644e-07	1.1362e-06	0.0072988	218658	125058	121752	1.1362e-06
T127_Jobson_2282	T429_Jobson_1522	T181_Jobson_3075	T119_Jobson_1758	0.00138272	0.483598	0.314336	0.330108	0.000844421	205190	137600	137220	0.330108
T127_Jobson_2282	T577_Murdock_1293	T181_Jobson_3075	T119_Jobson_1758	0.0120653	4.2468	1.08424e-05	1.93999e-05	0.00742053	199790	140723	137368	1.93999e-05
T127_Jobson_2282	T142_Jobson_2544	T181_Jobson_3075	T119_Jobson_1758	0.0051541	1.72541	0.0422272	0.0506052	0.0032399	199868	142495	141033	0.0506052
T127_Jobson_2282	T115_Jobson_1398	T520_Jobson_1910	T135_Jobson_2311	0.0030735	1.38654	0.0827907	0.0957733	0.00156876	237230	129294	128501	0.0957733
T127_Jobson_2282	T488_Jobson_3088	T520_Jobson_1910	T135_Jobson_2311	0.0133237	5.64371	8.32143e-09	2.18985e-08	0.00666114	232364	128807	125420	2.18985e-08
T127_Jobson_2282	T170_Jobson_3036	T520_Jobson_1910	T135_Jobson_2311	0.00820761	4.20652	1.29664e-05	2.27481e-05	0.00418037	233032	129947	127832	2.27481e-05
T127_Jobson_2282	T186_Jobson_3092	T520_Jobson_1910	T135_Jobson_2311	0.0163491	6.94272	1.92311e-12	8.01296e-12	0.00816821	227991	129275	125116	8.01296e-12
T127_Jobson_2282	T181_Jobson_3075	T520_Jobson_1910	T135_Jobson_2311	0.00895706	3.47551	0.000254943	0.000384981	0.00453695	233229	129432	127134	0.000384981
T127_Jobson_2282	T176_Jobson_3066	T520_Jobson_1910	T135_Jobson_2311	0.0116751	4.83235	6.74658e-07	1.43206e-06	0.00587843	230659	129369	126383	1.43206e-06
T127_Jobson_2282	T481_Jobson_3061	T520_Jobson_1910	T135_Jobson_2311	0.0166646	5.93913	1.43266e-09	4.19998e-09	0.00831254	228951	129082	124850	4.19998e-09
T127_Jobson_2282	T480_Jobson_3060	T520_Jobson_1910	T135_Jobson_2311	0.0138535	5.10098	1.68946e-07	3.86899e-07	0.00694678	230053	129143	125613	3.86899e-07
T127_Jobson_2282	T477_Jobson_3057	T520_Jobson_1910	T135_Jobson_2311	0.00983165	4.29781	8.62478e-06	1.56814e-05	0.00497621	233107	129490	126969	1.56814e-05
T127_Jobson_2282	T174_Jobson_3055	T520_Jobson_1910	T135_Jobson_2311	0.0118187	5.80375	3.24244e-09	9.09095e-09	0.00593715	231569	129102	126086	9.09095e-09
T127_Jobson_2282	T284_Jobson_3508	T520_Jobson_1910	T135_Jobson_2311	0.000400574	0.208822	0.417294	0.426778	0.000205973	230886	129762	129658	0.426778
T127_Jobson_2282	T492_Jobson_3105	T520_Jobson_1910	T135_Jobson_2311	0.00765797	3.15382	0.000805741	0.0011456	0.0039005	232407	130042	128066	0.0011456
T127_Jobson_2282	T512_Jobson_3493	T520_Jobson_1910	T135_Jobson_2311	0.00750477	3.31909	0.000451563	0.000668432	0.00380418	228998	129259	127333	0.000668432
T127_Jobson_2282	T509_Jobson_3477	T520_Jobson_1910	T135_Jobson_2311	0.00211536	1.00672	0.157035	0.174699	0.00108066	229877	129329	128783	0.174699
T127_Jobson_2282	T142_Jobson_2544	T520_Jobson_1910	T135_Jobson_2311	0.0125644	5.54497	1.47001e-08	3.82373e-08	0.00686232	212283	140233	136753	3.82373e-08
T127_Jobson_2282	T577_Murdock_1293	T520_Jobson_1910	T135_Jobson_2311	0.0211513	7.8436	2.189e-15	1.41734e-14	0.0112895	210902	139164	133399	1.41734e-14
T127_Jobson_2282	T519_Jobson_1901	T520_Jobson_1910	T135_Jobson_2311	0.0264296	12.171	0	0	0.0116003	265784	114815	108902	0
T127_Jobson_2282	T429_Jobson_1522	T520_Jobson_1910	T135_Jobson_2311	0.00985414	4.1282	1.82807e-05	3.15789e-05	0.00524961	214827	136469	133806	3.15789e-05
T127_Jobson_2282	T488_Jobson_3088	T176_Jobson_3066	T119_Jobson_1758	0.00135515	1.03191	0.151056	0.168464	0.000593116	321988	98492.5	98225.9	0.168464
T127_Jobson_2282	T481_Jobson_3061	T176_Jobson_3066	T119_Jobson_1758	0.00615868	4.51343	3.1893e-06	6.15959e-06	0.00268044	319593	98615.6	97408.4	6.15959e-06
T127_Jobson_2282	T480_Jobson_3060	T176_Jobson_3066	T119_Jobson_1758	0.00352545	2.98319	0.0014263	0.00199097	0.00151717	326376	97291.5	96607.9	0.00199097
T127_Jobson_2282	T186_Jobson_3092	T176_Jobson_3066	T119_Jobson_1758	0.00583541	3.65586	0.00012816	0.000198869	0.00254327	319111	98694.8	97549.6	0.000198869
T127_Jobson_2282	T519_Jobson_1901	T176_Jobson_3066	T119_Jobson_1758	0.0110244	4.97432	3.27379e-07	7.25717e-07	0.00597521	217601	123981	121277	7.25717e-07
T127_Jobson_2282	T577_Murdock_1293	T176_Jobson_3066	T119_Jobson_1758	0.00996298	3.99206	3.27503e-05	5.47045e-05	0.00609481	199547	139559	136806	5.47045e-05
T127_Jobson_2282	T142_Jobson_2544	T176_Jobson_3066	T119_Jobson_1758	0.00305123	1.19325	0.116387	0.131428	0.00190909	199804	141275	140415	0.131428
T127_Jobson_2282	T519_Jobson_1901	T481_Jobson_3061	T119_Jobson_1758	0.00615811	2.82158	0.00238937	0.00327311	0.00330859	216771	122262	120765	0.00327311
T127_Jobson_2282	T577_Murdock_1293	T481_Jobson_3061	T119_Jobson_1758	0.00566178	2.28472	0.0111646	0.0142124	0.0034187	199752	137317	135771	0.0142124
T127_Jobson_2282	T481_Jobson_3061	T480_Jobson_3060	T119_Jobson_1758	0.0026917	1.81102	0.0350688	0.0421951	0.00116286	319614	97536.2	97012.5	0.0421951
T127_Jobson_2282	T186_Jobson_3092	T480_Jobson_3060	T119_Jobson_1758	0.00236315	1.14695	0.125702	0.141415	0.00102329	318109	97893.7	97432.1	0.141415
T127_Jobson_2282	T519_Jobson_1901	T480_Jobson_3060	T119_Jobson_1758	0.00826672	3.67526	0.000118805	0.000185311	0.00446378	216680	123202	121182	0.000185311
T127_Jobson_2282	T577_Murdock_1293	T480_Jobson_3060	T119_Jobson_1758	0.00753622	3.15411	0.000804933	0.0011456	0.0045692	199532	138361	136291	0.0011456
T127_Jobson_2282	T142_Jobson_2544	T480_Jobson_3060	T119_Jobson_1758	0.00062791	0.250709	0.40102	0.412007	0.00039073	199280	140169	139993	0.412007
T127_Jobson_2282	T115_Jobson_1398	T520_Jobson_1910	T134_Jobson_2280	0.00128346	0.583545	0.279763	0.297972	0.000696046	235145	128464	128135	0.297972
T127_Jobson_2282	T488_Jobson_3088	T520_Jobson_1910	T134_Jobson_2280	0.0104203	4.57135	2.42297e-06	4.80324e-06	0.00554917	230200	127898	125260	4.80324e-06
T127_Jobson_2282	T170_Jobson_3036	T520_Jobson_1910	T134_Jobson_2280	0.00560301	2.47581	0.00664674	0.00869486	0.0030303	230895	129065	127627	0.00869486
T127_Jobson_2282	T181_Jobson_3075	T520_Jobson_1910	T134_Jobson_2280	0.00695037	2.36715	0.00896294	0.0114746	0.00373881	231163	128621	126845	0.0114746
T127_Jobson_2282	T176_Jobson_3066	T520_Jobson_1910	T134_Jobson_2280	0.00932807	3.83769	6.20974e-05	0.000100157	0.004997	228522	128487	126112	0.000100157
T127_Jobson_2282	T186_Jobson_3092	T520_Jobson_1910	T134_Jobson_2280	0.0141527	6.15843	3.67356e-10	1.18079e-09	0.00752113	225965	128504	124917	1.18079e-09
T127_Jobson_2282	T481_Jobson_3061	T520_Jobson_1910	T134_Jobson_2280	0.0142082	5.29051	6.09875e-08	1.45981e-07	0.00753468	226858	128243	124650	1.45981e-07
T127_Jobson_2282	T480_Jobson_3060	T520_Jobson_1910	T134_Jobson_2280	0.0117821	4.33704	7.22067e-06	1.33682e-05	0.00628085	227984	128328	125340	1.33682e-05
T127_Jobson_2282	T477_Jobson_3057	T520_Jobson_1910	T134_Jobson_2280	0.00805622	3.20928	0.00066534	0.000956559	0.0043272	231067	128704	126647	0.000956559
T127_Jobson_2282	T174_Jobson_3055	T520_Jobson_1910	T134_Jobson_2280	0.00955717	4.14281	1.71541e-05	2.98044e-05	0.00511333	229465	128252	125824	2.98044e-05
T127_Jobson_2282	T492_Jobson_3105	T520_Jobson_1910	T134_Jobson_2280	0.0065721	2.58809	0.00482547	0.00645308	0.00355971	230401	129291	127603	0.00645308
T127_Jobson_2282	T512_Jobson_3493	T520_Jobson_1910	T134_Jobson_2280	0.00708154	3.4863	0.000244875	0.000370708	0.00380456	227038	128554	126746	0.000370708
T127_Jobson_2282	T509_Jobson_3477	T520_Jobson_1910	T134_Jobson_2280	0.00094367	0.441103	0.329569	0.345299	0.000511571	227902	128609	128366	0.345299
T127_Jobson_2282	T142_Jobson_2544	T520_Jobson_1910	T134_Jobson_2280	0.0122197	5.40221	3.29121e-08	8.16002e-08	0.00707022	210307	139512	136143	8.16002e-08
T127_Jobson_2282	T577_Murdock_1293	T520_Jobson_1910	T134_Jobson_2280	0.0186108	7.41604	6.0338e-14	3.1031e-13	0.0105614	208690	138208	133157	3.1031e-13
T127_Jobson_2282	T519_Jobson_1901	T520_Jobson_1910	T134_Jobson_2280	0.0218705	11.9917	0	0	0.0102163	263673	113959	109081	0
T127_Jobson_2282	T429_Jobson_1522	T520_Jobson_1910	T134_Jobson_2280	0.00867527	3.74092	9.16733e-05	0.000144241	0.00490605	212737	135634	133301	0.000144241
T127_Jobson_2282	T577_Murdock_1293	T519_Jobson_1901	T134_Jobson_2280	0.000675427	0.361409	0.358897	0.372557	0.000360577	204966	127660	127488	0.372557
T127_Jobson_2282	T488_Jobson_3088	T477_Jobson_3057	T119_Jobson_1758	0.00219929	1.61087	0.0536037	0.0638139	0.000951809	329402	97537	97108.9	0.0638139
T127_Jobson_2282	T176_Jobson_3066	T477_Jobson_3057	T119_Jobson_1758	0.000838286	0.707057	0.239765	0.257812	0.000358907	334761	96408.3	96246.8	0.257812
T127_Jobson_2282	T481_Jobson_3061	T477_Jobson_3057	T119_Jobson_1758	0.00708525	3.75934	8.51794e-05	0.000135205	0.00304144	328695	97275.8	95907.1	0.000135205
T127_Jobson_2282	T480_Jobson_3060	T477_Jobson_3057	T119_Jobson_1758	0.00441238	2.74099	0.00306273	0.00415755	0.00187553	334271	96185.4	95340.3	0.00415755
T127_Jobson_2282	T174_Jobson_3055	T477_Jobson_3057	T119_Jobson_1758	0.000640075	0.486084	0.313454	0.3298	0.000271539	339040	95427.5	95305.5	0.3298
T127_Jobson_2282	T186_Jobson_3092	T477_Jobson_3057	T119_Jobson_1758	0.00674191	3.5386	0.00020113	0.000308376	0.00289993	327385	97559.5	96252.9	0.000308376
T127_Jobson_2282	T519_Jobson_1901	T477_Jobson_3057	T119_Jobson_1758	0.0116057	4.94971	3.71625e-07	8.17757e-07	0.0063385	218185	124878	122012	8.17757e-07
T127_Jobson_2282	T577_Murdock_1293	T477_Jobson_3057	T119_Jobson_1758	0.0104865	3.81009	6.9457e-05	0.00011123	0.0064407	200365	140441	137526	0.00011123
T127_Jobson_2282	T142_Jobson_2544	T477_Jobson_3057	T119_Jobson_1758	0.00360352	1.29825	0.0971011	0.110902	0.00226446	200508	142178	141157	0.110902
T127_Jobson_2282	T488_Jobson_3088	T174_Jobson_3055	T119_Jobson_1758	0.00155774	1.20609	0.113892	0.128934	0.000680878	322752	98372	98066	0.128934
T127_Jobson_2282	T176_Jobson_3066	T174_Jobson_3055	T119_Jobson_1758	0.000203482	0.165484	0.434282	0.441917	8.76843e-05	329182	96875	96835.6	0.441917
T127_Jobson_2282	T481_Jobson_3061	T174_Jobson_3055	T119_Jobson_1758	0.00640598	4.55533	2.61512e-06	5.13888e-06	0.00276732	322445	97928.2	96681.6	5.13888e-06
T127_Jobson_2282	T480_Jobson_3060	T174_Jobson_3055	T119_Jobson_1758	0.00375066	2.54127	0.00552257	0.00732005	0.00160581	328178	96744.4	96021.4	0.00732005
T127_Jobson_2282	T186_Jobson_3092	T174_Jobson_3055	T119_Jobson_1758	0.00607074	3.43713	0.000293958	0.000442412	0.00262715	321089	98157.3	96972.7	0.000442412
T127_Jobson_2282	T519_Jobson_1901	T174_Jobson_3055	T119_Jobson_1758	0.0111949	5.81981	2.94575e-09	8.33703e-09	0.00607353	217947	123894	121151	8.33703e-09
T127_Jobson_2282	T577_Murdock_1293	T174_Jobson_3055	T119_Jobson_1758	0.0101133	4.25419	1.04905e-05	1.88452e-05	0.00618254	199890	139473	136680	1.88452e-05
T127_Jobson_2282	T142_Jobson_2544	T174_Jobson_3055	T119_Jobson_1758	0.00319128	1.33119	0.0915639	0.10538	0.00199705	199861	141289	140390	0.10538
T127_Jobson_2282	T115_Jobson_1398	T126_Jobson_1893	T135_Jobson_2311	0.0125762	5.49175	1.9898e-08	5.10205e-08	0.00643832	245351	130891	127640	5.10205e-08
T127_Jobson_2282	T518_Jobson_3534	T126_Jobson_1893	T135_Jobson_2311	0.0080611	4.38627	5.76547e-06	1.07654e-05	0.00419559	237507	132009	129897	1.07654e-05
T127_Jobson_2282	T488_Jobson_3088	T126_Jobson_1893	T135_Jobson_2311	0.0227539	9.13037	5.42101e-20	6.33625e-19	0.011501	236661	131390	125544	6.33625e-19
T127_Jobson_2282	T170_Jobson_3036	T126_Jobson_1893	T135_Jobson_2311	0.0176575	8.22115	1.00777e-16	7.81891e-16	0.00903699	238870	131828	127254	7.81891e-16
T127_Jobson_2282	T186_Jobson_3092	T126_Jobson_1893	T135_Jobson_2311	0.0257516	9.98655	0	0	0.0130232	232236	131807	125189	0
T127_Jobson_2282	T181_Jobson_3075	T126_Jobson_1893	T135_Jobson_2311	0.0184046	6.62909	1.68878e-11	6.20368e-11	0.00938519	238205	131615	126858	6.20368e-11
T127_Jobson_2282	T176_Jobson_3066	T126_Jobson_1893	T135_Jobson_2311	0.0211181	8.14917	1.8323e-16	1.36287e-15	0.0107381	235550	131638	126193	1.36287e-15
T127_Jobson_2282	T481_Jobson_3061	T126_Jobson_1893	T135_Jobson_2311	0.026092	9.08959	5.42101e-20	6.33625e-19	0.0131555	233004	131558	124868	6.33625e-19
T127_Jobson_2282	T480_Jobson_3060	T126_Jobson_1893	T135_Jobson_2311	0.0232684	8.2267	9.62229e-17	7.59654e-16	0.0117965	233817	131672	125684	7.59654e-16
T127_Jobson_2282	T477_Jobson_3057	T126_Jobson_1893	T135_Jobson_2311	0.0192489	7.56889	1.88216e-14	1.06537e-13	0.00982131	237507	131859	126878	1.06537e-13
T127_Jobson_2282	T174_Jobson_3055	T126_Jobson_1893	T135_Jobson_2311	0.0213072	9.49546	0	0	0.0107945	237110	131215	125740	0
T127_Jobson_2282	T284_Jobson_3508	T126_Jobson_1893	T135_Jobson_2311	0.00982632	4.55084	2.67163e-06	5.23849e-06	0.00508221	235967	131692	129129	5.23849e-06
T127_Jobson_2282	T492_Jobson_3105	T126_Jobson_1893	T135_Jobson_2311	0.0170418	6.69659	1.06669e-11	4.00009e-11	0.00876094	237011	132356	127920	4.00009e-11
T127_Jobson_2282	T512_Jobson_3493	T126_Jobson_1893	T135_Jobson_2311	0.0169133	7.04409	9.33391e-13	4.00025e-12	0.00864497	232417	131814	127429	4.00025e-12
T127_Jobson_2282	T509_Jobson_3477	T126_Jobson_1893	T135_Jobson_2311	0.0115493	5.48012	2.12525e-08	5.41848e-08	0.00594584	234459	131597	128592	5.41848e-08
T127_Jobson_2282	T201_Jobson_3204	T126_Jobson_1893	T135_Jobson_2311	0.00280804	1.2173	0.111745	0.126983	0.00149755	232860	134426	133673	0.126983
T127_Jobson_2282	T203_Jobson_3212	T126_Jobson_1893	T135_Jobson_2311	0.00602252	3.29468	0.00049267	0.000722155	0.00320945	234783	134936	133321	0.000722155
T127_Jobson_2282	T142_Jobson_2544	T126_Jobson_1893	T135_Jobson_2311	0.0212138	8.63745	2.87314e-18	2.84157e-17	0.0116912	215311	142953	137014	2.84157e-17
T127_Jobson_2282	T577_Murdock_1293	T126_Jobson_1893	T135_Jobson_2311	0.0297706	10.8294	0	0	0.0160993	212128	142236	134012	0
T127_Jobson_2282	T519_Jobson_1901	T126_Jobson_1893	T135_Jobson_2311	0.0364339	15.1168	0	0	0.0164099	264312	119076	110704	0
T127_Jobson_2282	T520_Jobson_1910	T126_Jobson_1893	T135_Jobson_2311	0.0110454	9.94501	0	0	0.00487574	309597	112543	110084	0
T127_Jobson_2282	T429_Jobson_1522	T126_Jobson_1893	T135_Jobson_2311	0.0186662	8.08875	3.01408e-16	2.17014e-15	0.0101085	216263	139770	134648	2.17014e-15
T127_Jobson_2282	T488_Jobson_3088	T170_Jobson_3036	T119_Jobson_1758	0.00603863	4.50427	3.33004e-06	6.41764e-06	0.00262434	330001	98356.7	97176	6.41764e-06
T127_Jobson_2282	T181_Jobson_3075	T170_Jobson_3036	T119_Jobson_1758	0.00162304	0.7538	0.225485	0.244502	0.000697271	341065	96374.6	96062.3	0.244502
T127_Jobson_2282	T176_Jobson_3066	T170_Jobson_3036	T119_Jobson_1758	0.00472525	3.27359	0.000530956	0.000774513	0.00203599	335101	97189.2	96275	0.000774513
T127_Jobson_2282	T481_Jobson_3061	T170_Jobson_3036	T119_Jobson_1758	0.0108937	6.82443	4.41368e-12	1.75766e-11	0.0047084	327611	98429.3	96307.9	1.75766e-11
T127_Jobson_2282	T480_Jobson_3060	T170_Jobson_3036	T119_Jobson_1758	0.00828819	4.64269	1.71948e-06	3.46204e-06	0.00354613	333880	97186	95588.3	3.46204e-06
T127_Jobson_2282	T477_Jobson_3057	T170_Jobson_3036	T119_Jobson_1758	0.00395148	3.11399	0.000922876	0.00130596	0.0016751	344642	95614.9	94862.2	0.00130596
T127_Jobson_2282	T174_Jobson_3055	T170_Jobson_3036	T119_Jobson_1758	0.00454856	4.09079	2.14954e-05	3.69902e-05	0.00194507	337567	96594.1	95719.3	3.69902e-05
T127_Jobson_2282	T492_Jobson_3105	T170_Jobson_3036	T119_Jobson_1758	0.000825556	0.433701	0.332253	0.347303	0.000350554	347723	95216.4	95059.3	0.347303
T127_Jobson_2282	T186_Jobson_3092	T170_Jobson_3036	T119_Jobson_1758	0.0106992	6.49084	4.26802e-11	1.51066e-10	0.00457552	332029	97267.5	95208.2	1.51066e-10
T127_Jobson_2282	T519_Jobson_1901	T170_Jobson_3036	T119_Jobson_1758	0.014586	6.84336	3.86784e-12	1.55404e-11	0.00798643	218367	125832	122214	1.55404e-11
T127_Jobson_2282	T429_Jobson_1522	T170_Jobson_3036	T119_Jobson_1758	0.00250342	0.997846	0.159177	0.176863	0.00153915	204897	138624	137931	0.176863
T127_Jobson_2282	T577_Murdock_1293	T170_Jobson_3036	T119_Jobson_1758	0.013113	5.11836	1.54105e-07	3.55627e-07	0.00810683	199568	141679	138012	3.55627e-07
T127_Jobson_2282	T142_Jobson_2544	T170_Jobson_3036	T119_Jobson_1758	0.00622483	2.52692	0.00575345	0.00759253	0.00393748	200073	143354	141580	0.00759253
T127_Jobson_2282	T115_Jobson_1398	T126_Jobson_1893	T134_Jobson_2280	0.0101874	4.51587	3.15286e-06	6.10231e-06	0.00553855	243325	129953	127332	6.10231e-06
T127_Jobson_2282	T488_Jobson_3088	T126_Jobson_1893	T134_Jobson_2280	0.0192749	7.83328	2.37652e-15	1.50625e-14	0.0103571	234529	130345	125415	1.50625e-14
T127_Jobson_2282	T518_Jobson_3534	T126_Jobson_1893	T134_Jobson_2280	0.00678455	3.56696	0.000180571	0.000277802	0.00374546	235572	131161	129394	0.000277802
T127_Jobson_2282	T170_Jobson_3036	T126_Jobson_1893	T134_Jobson_2280	0.0144629	5.90263	1.7888e-09	5.17659e-09	0.00785391	236770	130815	127085	5.17659e-09
T127_Jobson_2282	T181_Jobson_3075	T126_Jobson_1893	T134_Jobson_2280	0.0158104	5.31187	5.42537e-08	1.30907e-07	0.00855523	236165	130662	126595	1.30907e-07
T127_Jobson_2282	T176_Jobson_3066	T126_Jobson_1893	T134_Jobson_2280	0.0181867	6.90358	2.53548e-12	1.03255e-11	0.00981188	233456	130632	125966	1.03255e-11
T127_Jobson_2282	T186_Jobson_3092	T126_Jobson_1893	T134_Jobson_2280	0.0229776	9.11394	5.42101e-20	6.33625e-19	0.0123129	230195	130854	124975	6.33625e-19
T127_Jobson_2282	T481_Jobson_3061	T126_Jobson_1893	T134_Jobson_2280	0.0230538	8.07265	3.43909e-16	2.45649e-15	0.0123707	230935	130577	124692	2.45649e-15
T127_Jobson_2282	T480_Jobson_3060	T126_Jobson_1893	T134_Jobson_2280	0.0206042	7.30713	1.36449e-13	6.74748e-13	0.0110708	231839	130781	125501	6.74748e-13
T127_Jobson_2282	T477_Jobson_3057	T126_Jobson_1893	T134_Jobson_2280	0.0168885	6.21059	2.63938e-10	8.6695e-10	0.00915475	235489	130928	126579	8.6695e-10
T127_Jobson_2282	T174_Jobson_3055	T126_Jobson_1893	T134_Jobson_2280	0.0184537	7.247	2.13046e-13	1.0145e-12	0.00993243	235056	130248	125528	1.0145e-12
T127_Jobson_2282	T284_Jobson_3508	T126_Jobson_1893	T134_Jobson_2280	0.00852145	3.49681	0.00023543	0.00035837	0.00466688	234004	130817	128606	0.00035837
T127_Jobson_2282	T492_Jobson_3105	T126_Jobson_1893	T134_Jobson_2280	0.015368	5.93658	1.45517e-09	4.25212e-09	0.00838994	235050	131482	127502	4.25212e-09
T127_Jobson_2282	T512_Jobson_3493	T126_Jobson_1893	T134_Jobson_2280	0.0158986	7.04805	9.0722e-13	3.90669e-12	0.00863672	230497	130982	126882	3.90669e-12
T127_Jobson_2282	T509_Jobson_3477	T126_Jobson_1893	T134_Jobson_2280	0.0097888	4.47422	3.83461e-06	7.31176e-06	0.00536036	232488	130714	128179	7.31176e-06
T127_Jobson_2282	T201_Jobson_3204	T126_Jobson_1893	T134_Jobson_2280	0.00156257	0.616996	0.268619	0.286782	0.000882844	230936	133589	133172	0.286782
T127_Jobson_2282	T203_Jobson_3212	T126_Jobson_1893	T134_Jobson_2280	0.00399944	1.93153	0.0267085	0.0325273	0.00226464	232697	133938	132871	0.0325273
T127_Jobson_2282	T142_Jobson_2544	T126_Jobson_1893	T134_Jobson_2280	0.0203219	8.34892	3.44234e-17	2.97895e-16	0.0118754	213363	142093	136432	2.97895e-16
T127_Jobson_2282	T577_Murdock_1293	T126_Jobson_1893	T134_Jobson_2280	0.0267108	10.2861	0	0	0.0153767	209912	141108	133766	0
T127_Jobson_2282	T520_Jobson_1910	T126_Jobson_1893	T134_Jobson_2280	0.0103505	7.73726	5.07927e-15	3.13106e-14	0.00485185	307819	111853	109561	3.13106e-14
T127_Jobson_2282	T519_Jobson_1901	T126_Jobson_1893	T134_Jobson_2280	0.0313191	13.5384	0	0	0.0150256	262197	118048	110878	0
T127_Jobson_2282	T429_Jobson_1522	T126_Jobson_1893	T134_Jobson_2280	0.0169425	7.45315	4.55679e-14	2.41242e-13	0.00972575	214204	138799	134174	2.41242e-13
T127_Jobson_2282	T488_Jobson_3088	T492_Jobson_3105	T119_Jobson_1758	0.00519298	3.17347	0.000753151	0.00107422	0.00227396	327212	99074.3	98050.7	0.00107422
T127_Jobson_2282	T181_Jobson_3075	T492_Jobson_3105	T119_Jobson_1758	0.000807564	0.503375	0.30735	0.325047	0.000345529	341314	96200.1	96044.8	0.325047
T127_Jobson_2282	T176_Jobson_3066	T492_Jobson_3105	T119_Jobson_1758	0.00392367	3.26993	0.000537868	0.000780776	0.00168706	336520	96854.9	96097.8	0.000780776
T127_Jobson_2282	T481_Jobson_3061	T492_Jobson_3105	T119_Jobson_1758	0.0100606	6.3151	1.34993e-10	4.55033e-10	0.00435944	326608	98607.5	96643.2	4.55033e-10
T127_Jobson_2282	T480_Jobson_3060	T492_Jobson_3105	T119_Jobson_1758	0.00744875	4.80272	7.8264e-07	1.63781e-06	0.00320009	332634	97425.5	95984.9	1.63781e-06
T127_Jobson_2282	T477_Jobson_3057	T492_Jobson_3105	T119_Jobson_1758	0.0031101	1.99122	0.0232283	0.0284816	0.00132181	342771	96047.7	95452.1	0.0284816
T127_Jobson_2282	T174_Jobson_3055	T492_Jobson_3105	T119_Jobson_1758	0.00372047	2.3949	0.0083125	0.0107181	0.00159413	336512	96807.1	96089.5	0.0107181
T127_Jobson_2282	T186_Jobson_3092	T492_Jobson_3105	T119_Jobson_1758	0.00982816	5.00068	2.85639e-07	6.37903e-07	0.00422454	330350	97726.6	95824.3	6.37903e-07
T127_Jobson_2282	T519_Jobson_1901	T492_Jobson_3105	T119_Jobson_1758	0.0139493	6.31581	1.34375e-10	4.54652e-10	0.00765771	217918	125783	122323	4.54652e-10
T127_Jobson_2282	T429_Jobson_1522	T492_Jobson_3105	T119_Jobson_1758	0.00193684	0.754927	0.225147	0.24443	0.00119257	205347	138443	137908	0.24443
T127_Jobson_2282	T577_Murdock_1293	T492_Jobson_3105	T119_Jobson_1758	0.0125433	5.01865	2.60173e-07	5.83929e-07	0.00776918	199424	141690	138179	5.83929e-07
T127_Jobson_2282	T142_Jobson_2544	T492_Jobson_3105	T119_Jobson_1758	0.00566589	2.04719	0.0203199	0.0252945	0.00358904	199773	143468	141851	0.0252945
T127_Jobson_2282	T481_Jobson_3061	T186_Jobson_3092	T119_Jobson_1758	0.000316169	0.181089	0.428149	0.436392	0.000137714	313527	98211.5	98149.5	0.436392
T127_Jobson_2282	T519_Jobson_1901	T186_Jobson_3092	T119_Jobson_1758	0.00640429	3.34681	0.000408742	0.000608046	0.0034438	216074	122469	120910	0.000608046
T127_Jobson_2282	T577_Murdock_1293	T186_Jobson_3092	T119_Jobson_1758	0.0058824	2.53215	0.00566824	0.00750208	0.00355767	198787	137504	135896	0.00750208
T127_Jobson_2282	T488_Jobson_3088	T429_Jobson_1522	T135_Jobson_2311	0.00265294	1.21745	0.111717	0.126983	0.00142521	206354	136798	136074	0.126983
T127_Jobson_2282	T186_Jobson_3092	T429_Jobson_1522	T135_Jobson_2311	0.00551359	2.35718	0.00920726	0.0117706	0.00293983	204741	136390	134894	0.0117706
T127_Jobson_2282	T176_Jobson_3066	T429_Jobson_1522	T135_Jobson_2311	0.00117778	0.494842	0.310356	0.327457	0.000636655	205702	137107	136785	0.327457
T127_Jobson_2282	T481_Jobson_3061	T429_Jobson_1522	T135_Jobson_2311	0.00578717	2.24525	0.012376	0.0156879	0.00308906	205421	136285	134717	0.0156879
T127_Jobson_2282	T480_Jobson_3060	T429_Jobson_1522	T135_Jobson_2311	0.0031725	1.2994	0.0969039	0.110818	0.00170551	204830	136905	136039	0.110818
T127_Jobson_2282	T174_Jobson_3055	T429_Jobson_1522	T135_Jobson_2311	0.00128787	0.553429	0.289985	0.307405	0.00069513	205797	137095	136742	0.307405
T127_Jobson_2282	T142_Jobson_2544	T429_Jobson_1522	T135_Jobson_2311	0.00327552	1.53475	0.062423	0.0738868	0.00160884	248579	125096	124279	0.0738868
T127_Jobson_2282	T577_Murdock_1293	T429_Jobson_1522	T135_Jobson_2311	0.0126548	6.35353	1.05213e-10	3.60044e-10	0.00607942	245975	124103	121002	3.60044e-10
T127_Jobson_2282	T519_Jobson_1901	T429_Jobson_1522	T135_Jobson_2311	0.0126801	5.77513	3.84465e-09	1.06467e-08	0.0063666	208439	129756	126506	1.06467e-08
T127_Jobson_2282	T115_Jobson_1398	T284_Jobson_3508	T119_Jobson_1758	0.00138977	0.709051	0.239147	0.257455	0.00070088	282698	112915	112601	0.257455
T127_Jobson_2282	T488_Jobson_3088	T284_Jobson_3508	T119_Jobson_1758	0.0140573	6.61041	1.9163e-11	6.98247e-11	0.00696492	276445	113006	109873	6.98247e-11
T127_Jobson_2282	T181_Jobson_3075	T284_Jobson_3508	T119_Jobson_1758	0.010201	3.93697	4.12587e-05	6.76372e-05	0.00504789	282779	112135	109870	6.76372e-05
T127_Jobson_2282	T176_Jobson_3066	T284_Jobson_3508	T119_Jobson_1758	0.0129053	6.05242	7.13448e-10	2.17662e-09	0.00638977	279367	112492	109626	2.17662e-09
T127_Jobson_2282	T481_Jobson_3061	T284_Jobson_3508	T119_Jobson_1758	0.0183491	8.78392	8.13152e-19	8.60984e-18	0.00904126	274178	113044	108970	8.60984e-18
T127_Jobson_2282	T480_Jobson_3060	T284_Jobson_3508	T119_Jobson_1758	0.0160358	7.2981	1.45926e-13	7.17669e-13	0.00788984	277885	112468	108918	7.17669e-13
T127_Jobson_2282	T477_Jobson_3057	T284_Jobson_3508	T119_Jobson_1758	0.0121867	6.54653	2.94445e-11	1.06e-10	0.00602494	282864	112334	109629	1.06e-10
T127_Jobson_2282	T174_Jobson_3055	T284_Jobson_3508	T119_Jobson_1758	0.0127466	6.95061	1.81856e-12	7.61258e-12	0.00629525	279557	112309	109482	7.61258e-12
T127_Jobson_2282	T170_Jobson_3036	T284_Jobson_3508	T119_Jobson_1758	0.00888307	4.78468	8.56281e-07	1.7798e-06	0.00435876	287938	110867	108915	1.7798e-06
T127_Jobson_2282	T492_Jobson_3105	T284_Jobson_3508	T119_Jobson_1758	0.00959994	4.84827	6.22729e-07	1.33442e-06	0.00470394	289062	110921	108811	1.33442e-06
T127_Jobson_2282	T186_Jobson_3092	T284_Jobson_3508	T119_Jobson_1758	0.0182615	8.23941	8.65193e-17	6.95244e-16	0.00890966	278923	111845	107833	6.95244e-16
T127_Jobson_2282	T509_Jobson_3477	T284_Jobson_3508	T119_Jobson_1758	0.00225998	1.48304	0.069032	0.0807917	0.00101691	319326	101021	100566	0.0807917
T127_Jobson_2282	T512_Jobson_3493	T284_Jobson_3508	T119_Jobson_1758	0.00906666	4.76641	9.37702e-07	1.94007e-06	0.00402228	320060	100304	98501.4	1.94007e-06
T127_Jobson_2282	T519_Jobson_1901	T284_Jobson_3508	T119_Jobson_1758	0.022288	11.0857	0	0	0.0123317	215983	127748	122178	0
T127_Jobson_2282	T429_Jobson_1522	T284_Jobson_3508	T119_Jobson_1758	0.00959745	3.7518	8.77854e-05	0.000138609	0.00588933	206713	139102	136457	0.000138609
T127_Jobson_2282	T577_Murdock_1293	T284_Jobson_3508	T119_Jobson_1758	0.0201648	7.38601	7.56514e-14	3.86854e-13	0.0124319	201154	142159	136540	3.86854e-13
T127_Jobson_2282	T142_Jobson_2544	T284_Jobson_3508	T119_Jobson_1758	0.0131068	4.91818	4.36755e-07	9.51766e-07	0.0082672	201563	144003	140277	9.51766e-07
T127_Jobson_2282	T488_Jobson_3088	T115_Jobson_1398	T135_Jobson_2311	0.0130431	6.70228	1.02593e-11	3.86333e-11	0.00511271	330601	100772	98177.5	3.86333e-11
T127_Jobson_2282	T170_Jobson_3036	T115_Jobson_1398	T135_Jobson_2311	0.00673683	4.00862	3.05367e-05	5.11788e-05	0.0026137	341866	98884.2	97560.7	5.11788e-05
T127_Jobson_2282	T186_Jobson_3092	T115_Jobson_1398	T135_Jobson_2311	0.0168957	7.73189	5.29817e-15	3.24378e-14	0.00661628	325455	101317	97949.9	3.24378e-14
T127_Jobson_2282	T181_Jobson_3075	T115_Jobson_1398	T135_Jobson_2311	0.00766444	4.33233	7.37706e-06	1.36052e-05	0.00297179	340267	98982.5	97476.8	1.36052e-05
T127_Jobson_2282	T176_Jobson_3066	T115_Jobson_1398	T135_Jobson_2311	0.01104	6.90552	2.50106e-12	1.02316e-11	0.00432388	332103	100444	98250.5	1.02316e-11
T127_Jobson_2282	T481_Jobson_3061	T115_Jobson_1398	T135_Jobson_2311	0.0171225	7.88261	1.60305e-15	1.0687e-14	0.00675939	322672	102153	98713.7	1.0687e-14
T127_Jobson_2282	T480_Jobson_3060	T115_Jobson_1398	T135_Jobson_2311	0.0137568	7.72106	5.7685e-15	3.4611e-14	0.00538496	328720	100843	98106.6	3.4611e-14
T127_Jobson_2282	T477_Jobson_3057	T115_Jobson_1398	T135_Jobson_2311	0.00877341	5.48447	2.07355e-08	5.30169e-08	0.00341409	338761	99405.7	97676.6	5.30169e-08
T127_Jobson_2282	T174_Jobson_3055	T115_Jobson_1398	T135_Jobson_2311	0.011206	7.25061	2.07455e-13	9.93136e-13	0.00438113	332767	100329	98105.6	9.93136e-13
T127_Jobson_2282	T492_Jobson_3105	T115_Jobson_1398	T135_Jobson_2311	0.00599677	3.41975	0.000313393	0.000470089	0.00233888	339802	99332.8	98148.6	0.000470089
T127_Jobson_2282	T512_Jobson_3493	T115_Jobson_1398	T135_Jobson_2311	0.00498816	2.34399	0.00953946	0.0121608	0.00224236	275189	114169	113036	0.0121608
T127_Jobson_2282	T142_Jobson_2544	T115_Jobson_1398	T135_Jobson_2311	0.00936755	4.12995	1.81419e-05	3.13994e-05	0.00528833	202129	144809	142121	3.13994e-05
T127_Jobson_2282	T577_Murdock_1293	T115_Jobson_1398	T135_Jobson_2311	0.0176947	7.77208	3.86036e-15	2.41273e-14	0.00975362	202207	143002	138029	2.41273e-14
T127_Jobson_2282	T519_Jobson_1901	T115_Jobson_1398	T135_Jobson_2311	0.0205238	9.93997	0	0	0.0100408	221554	127304	122183	0
T127_Jobson_2282	T429_Jobson_1522	T115_Jobson_1398	T135_Jobson_2311	0.00673149	2.98307	0.00142686	0.00199097	0.00369573	207817	139909	138038	0.00199097
T127_Jobson_2282	T488_Jobson_3088	T429_Jobson_1522	T134_Jobson_2280	0.00112187	0.485457	0.313676	0.3298	0.000641627	204020	136050	135745	0.3298
T127_Jobson_2282	T176_Jobson_3066	T429_Jobson_1522	T134_Jobson_2280	0.000153304	0.0615937	0.475443	0.476749	8.79689e-05	203470	136460	136418	0.476749
T127_Jobson_2282	T186_Jobson_3092	T429_Jobson_1522	T134_Jobson_2280	0.00463575	1.91201	0.0279377	0.0338867	0.00262654	202592	135826	134572	0.0338867
T127_Jobson_2282	T481_Jobson_3061	T429_Jobson_1522	T134_Jobson_2280	0.00466609	1.68425	0.0460672	0.0550604	0.00264519	203207	135656	134395	0.0550604
T127_Jobson_2282	T480_Jobson_3060	T429_Jobson_1522	T134_Jobson_2280	0.00241083	0.93743	0.174269	0.193155	0.00137714	202652	136311	135656	0.193155
T127_Jobson_2282	T174_Jobson_3055	T429_Jobson_1522	T134_Jobson_2280	0.000348852	0.138212	0.445036	0.45105	0.000200049	203565	136447	136352	0.45105
T127_Jobson_2282	T142_Jobson_2544	T429_Jobson_1522	T134_Jobson_2280	0.00417012	2.06711	0.0193617	0.0241351	0.00217522	246553	124655	123619	0.0241351
T127_Jobson_2282	T577_Murdock_1293	T429_Jobson_1522	T134_Jobson_2280	0.0111324	6.98524	1.42187e-12	5.97983e-12	0.00568505	243688	123401	120684	5.97983e-12
T127_Jobson_2282	T519_Jobson_1901	T429_Jobson_1522	T134_Jobson_2280	0.0099605	4.4817	3.70257e-06	7.07497e-06	0.0053336	206121	129023	126478	7.07497e-06
T127_Jobson_2282	T488_Jobson_3088	T509_Jobson_3477	T119_Jobson_1758	0.0121189	6.81776	4.62361e-12	1.83315e-11	0.00595091	277537	111806	109129	1.83315e-11
T127_Jobson_2282	T181_Jobson_3075	T509_Jobson_3477	T119_Jobson_1758	0.00823085	3.13412	0.000861865	0.00122154	0.00402947	284906	110801	108992	0.00122154
T127_Jobson_2282	T176_Jobson_3066	T509_Jobson_3477	T119_Jobson_1758	0.0109411	5.37457	3.83832e-08	9.46435e-08	0.00535657	280196	111382	108972	9.46435e-08
T127_Jobson_2282	T481_Jobson_3061	T509_Jobson_3477	T119_Jobson_1758	0.0164287	9.20463	0	0	0.00802081	275234	111926	108308	0
T127_Jobson_2282	T480_Jobson_3060	T509_Jobson_3477	T119_Jobson_1758	0.0140733	6.2125	2.60741e-10	8.59586e-10	0.00688254	278517	111489	108395	8.59586e-10
T127_Jobson_2282	T477_Jobson_3057	T509_Jobson_3477	T119_Jobson_1758	0.0102146	5.1398	1.37516e-07	3.1816e-07	0.00500896	284011	111232	108983	3.1816e-07
T127_Jobson_2282	T174_Jobson_3055	T509_Jobson_3477	T119_Jobson_1758	0.0107993	5.64522	8.24867e-09	2.17707e-08	0.00528143	281196	110985	108613	2.17707e-08
T127_Jobson_2282	T170_Jobson_3036	T509_Jobson_3477	T119_Jobson_1758	0.00686001	3.71326	0.000102303	0.000160405	0.00333845	289436	109841	108344	0.000160405
T127_Jobson_2282	T492_Jobson_3105	T509_Jobson_3477	T119_Jobson_1758	0.00758499	3.7143	0.000101884	0.000160027	0.00368429	289975	109847	108193	0.000160027
T127_Jobson_2282	T186_Jobson_3092	T509_Jobson_3477	T119_Jobson_1758	0.0163037	7.93287	1.07065e-15	7.245e-15	0.00790207	279399	110836	107280	7.245e-15
T127_Jobson_2282	T512_Jobson_3493	T509_Jobson_3477	T119_Jobson_1758	0.00667894	4.22079	1.21722e-05	2.14804e-05	0.00300332	312399	101507	100160	2.14804e-05
T127_Jobson_2282	T519_Jobson_1901	T509_Jobson_3477	T119_Jobson_1758	0.0205876	11.2158	0	0	0.0113218	215665	126777	121662	0
T127_Jobson_2282	T429_Jobson_1522	T509_Jobson_3477	T119_Jobson_1758	0.00798629	3.54446	0.000196712	0.000302117	0.00487298	205990	138147	135958	0.000302117
T127_Jobson_2282	T577_Murdock_1293	T509_Jobson_3477	T119_Jobson_1758	0.018626	7.10775	5.89771e-13	2.62769e-12	0.0114371	200553	141215	136050	2.62769e-12
T127_Jobson_2282	T142_Jobson_2544	T509_Jobson_3477	T119_Jobson_1758	0.0115665	4.44531	4.38826e-06	8.29713e-06	0.00726203	200935	143009	139739	8.29713e-06
T127_Jobson_2282	T488_Jobson_3088	T512_Jobson_3493	T119_Jobson_1758	0.0059512	3.27135	0.00053517	0.000778115	0.00296029	268890	112456	111126	0.000778115
T127_Jobson_2282	T181_Jobson_3075	T512_Jobson_3493	T119_Jobson_1758	0.00207559	0.834751	0.201929	0.221629	0.00103028	274960	111565	111103	0.221629
T127_Jobson_2282	T176_Jobson_3066	T512_Jobson_3493	T119_Jobson_1758	0.00477722	2.51344	0.00597806	0.00786587	0.0023676	271438	111894	110830	0.00786587
T127_Jobson_2282	T481_Jobson_3061	T512_Jobson_3493	T119_Jobson_1758	0.0102138	5.2322	8.37512e-08	1.98881e-07	0.00503824	266952	112321	110050	1.98881e-07
T127_Jobson_2282	T480_Jobson_3060	T512_Jobson_3493	T119_Jobson_1758	0.00786718	3.83562	6.26234e-05	0.000100825	0.00388629	269797	111942	110194	0.000100825
T127_Jobson_2282	T477_Jobson_3057	T512_Jobson_3493	T119_Jobson_1758	0.00404903	2.03346	0.021003	0.026001	0.00200461	274363	111898	110995	0.026001
T127_Jobson_2282	T174_Jobson_3055	T512_Jobson_3493	T119_Jobson_1758	0.00460463	2.77081	0.00279585	0.00381831	0.00227999	271326	111768	110744	0.00381831
T127_Jobson_2282	T170_Jobson_3036	T512_Jobson_3493	T119_Jobson_1758	0.000676107	0.360289	0.359315	0.372562	0.000333405	278516	110881	110731	0.372562
T127_Jobson_2282	T492_Jobson_3105	T512_Jobson_3493	T119_Jobson_1758	0.00139094	0.776705	0.218666	0.238256	0.000683633	280162	110480	110173	0.238256
T127_Jobson_2282	T186_Jobson_3092	T512_Jobson_3493	T119_Jobson_1758	0.0100183	5.17263	1.1541e-07	2.71198e-07	0.00490362	270761	111361	109152	2.71198e-07
T127_Jobson_2282	T519_Jobson_1901	T512_Jobson_3493	T119_Jobson_1758	0.0152844	9.48772	0	0	0.00833504	215278	125142	121374	0
T127_Jobson_2282	T429_Jobson_1522	T512_Jobson_3493	T119_Jobson_1758	0.00310077	1.39294	0.0818195	0.0947716	0.00187497	206369	136221	135378	0.0947716
T127_Jobson_2282	T577_Murdock_1293	T512_Jobson_3493	T119_Jobson_1758	0.0138879	6.08091	5.97525e-10	1.85439e-09	0.00844431	201020	139346	135529	1.85439e-09
T127_Jobson_2282	T142_Jobson_2544	T512_Jobson_3493	T119_Jobson_1758	0.00685694	2.75787	0.00290894	0.00395475	0.00426852	201171	141221	139298	0.00395475
T127_Jobson_2282	T488_Jobson_3088	T115_Jobson_1398	T134_Jobson_2280	0.0116485	6.16254	3.57932e-10	1.15462e-09	0.00485117	328363	100252	97943.1	1.15462e-09
T127_Jobson_2282	T170_Jobson_3036	T115_Jobson_1398	T134_Jobson_2280	0.00566551	3.31467	0.000458764	0.000676865	0.00233663	339684	98420	97311.1	0.000676865
T127_Jobson_2282	T181_Jobson_3075	T115_Jobson_1398	T134_Jobson_2280	0.00739195	3.76042	8.48141e-05	0.000134863	0.00304991	338116	98549.1	97102.9	0.000134863
T127_Jobson_2282	T176_Jobson_3066	T115_Jobson_1398	T134_Jobson_2280	0.0103332	6.13316	4.30746e-10	1.36504e-09	0.00430233	329945	100004	97958.7	1.36504e-09
T127_Jobson_2282	T186_Jobson_3092	T115_Jobson_1398	T134_Jobson_2280	0.0164088	8.17341	1.49891e-16	1.13363e-15	0.00683297	323303	100882	97624.5	1.13363e-15
T127_Jobson_2282	T481_Jobson_3061	T115_Jobson_1398	T134_Jobson_2280	0.0163048	7.88011	1.63546e-15	1.08229e-14	0.00683574	320522	101720	98456.5	1.08229e-14
T127_Jobson_2282	T480_Jobson_3060	T115_Jobson_1398	T134_Jobson_2280	0.0134152	7.31953	1.24418e-13	6.18653e-13	0.00559185	326609	100449	97789.9	6.18653e-13
T127_Jobson_2282	T477_Jobson_3057	T115_Jobson_1398	T134_Jobson_2280	0.00880122	5.08865	1.80311e-07	4.11878e-07	0.00363144	336660	99022.7	97294.9	4.11878e-07
T127_Jobson_2282	T174_Jobson_3055	T115_Jobson_1398	T134_Jobson_2280	0.0106177	6.06366	6.65282e-10	2.03658e-09	0.00441303	330610	99890.2	97791.3	2.03658e-09
T127_Jobson_2282	T492_Jobson_3105	T115_Jobson_1398	T134_Jobson_2280	0.00691126	4.18615	1.4186e-05	2.4743e-05	0.00286387	337749	98997.4	97638.4	2.4743e-05
T127_Jobson_2282	T512_Jobson_3493	T115_Jobson_1398	T134_Jobson_2280	0.00653861	3.79235	7.4614e-05	0.000119276	0.00310684	273107	113805	112326	0.000119276
T127_Jobson_2282	T142_Jobson_2544	T115_Jobson_1398	T134_Jobson_2280	0.0106347	4.71623	1.20128e-06	2.46276e-06	0.00637916	200007	144405	141365	2.46276e-06
T127_Jobson_2282	T577_Murdock_1293	T115_Jobson_1398	T134_Jobson_2280	0.016859	6.7244	8.81595e-12	3.33376e-11	0.00987428	199862	142374	137653	3.33376e-11
T127_Jobson_2282	T519_Jobson_1901	T115_Jobson_1398	T134_Jobson_2280	0.0182844	8.24884	7.99599e-17	6.48324e-16	0.00951853	219193	126661	122112	6.48324e-16
T127_Jobson_2282	T429_Jobson_1522	T115_Jobson_1398	T134_Jobson_2280	0.00723819	2.8423	0.00223949	0.00308659	0.00421459	205607	139417	137413	0.00308659
T127_Jobson_2282	T115_Jobson_1398	T518_Jobson_3534	T119_Jobson_1758	0.00377033	1.96475	0.0247218	0.0302305	0.00192188	281176	114456	113596	0.0302305
T127_Jobson_2282	T488_Jobson_3088	T518_Jobson_3534	T119_Jobson_1758	0.0163257	7.70167	6.71495e-15	4.00229e-14	0.00817586	275232	114530	110850	4.00229e-14
T127_Jobson_2282	T181_Jobson_3075	T518_Jobson_3534	T119_Jobson_1758	0.0124981	4.67224	1.48965e-06	3.02638e-06	0.00626755	280534	113866	111055	3.02638e-06
T127_Jobson_2282	T176_Jobson_3066	T518_Jobson_3534	T119_Jobson_1758	0.0151757	6.4267	6.52005e-11	2.26565e-10	0.0075948	277179	114153	110740	2.26565e-10
T127_Jobson_2282	T481_Jobson_3061	T518_Jobson_3534	T119_Jobson_1758	0.0205274	9.28539	0	0	0.0102613	272076	114847	110227	0
T127_Jobson_2282	T480_Jobson_3060	T518_Jobson_3534	T119_Jobson_1758	0.0182437	7.27184	1.77316e-13	8.57981e-13	0.00910081	275377	114320	110223	8.57981e-13
T127_Jobson_2282	T477_Jobson_3057	T518_Jobson_3534	T119_Jobson_1758	0.0144752	6.72506	8.77603e-12	3.33267e-11	0.00723007	281200	113936	110684	3.33267e-11
T127_Jobson_2282	T174_Jobson_3055	T518_Jobson_3534	T119_Jobson_1758	0.0150209	7.5232	2.67261e-14	1.47567e-13	0.00751603	277620	113980	110607	1.47567e-13
T127_Jobson_2282	T170_Jobson_3036	T518_Jobson_3534	T119_Jobson_1758	0.0111935	5.73117	4.987e-09	1.36422e-08	0.00557634	285153	112866	110367	1.36422e-08
T127_Jobson_2282	T492_Jobson_3105	T518_Jobson_3534	T119_Jobson_1758	0.0119452	5.47761	2.15551e-08	5.48011e-08	0.00591733	287198	112495	109839	5.48011e-08
T127_Jobson_2282	T186_Jobson_3092	T518_Jobson_3534	T119_Jobson_1758	0.0204443	9.34506	0	0	0.0101019	276130	113755	109197	0
T127_Jobson_2282	T284_Jobson_3508	T518_Jobson_3534	T119_Jobson_1758	0.00272866	1.96652	0.0246193	0.0301461	0.00122257	328318	100399	99852.2	0.0301461
T127_Jobson_2282	T509_Jobson_3477	T518_Jobson_3534	T119_Jobson_1758	0.00490655	4.24464	1.09472e-05	1.95486e-05	0.00224076	317320	102609	101607	1.95486e-05
T127_Jobson_2282	T512_Jobson_3493	T518_Jobson_3534	T119_Jobson_1758	0.0117582	6.69388	1.08662e-11	4.05792e-11	0.00524083	320865	101058	98709.4	4.05792e-11
T127_Jobson_2282	T520_Jobson_1910	T518_Jobson_3534	T119_Jobson_1758	0.00203557	1.03925	0.149343	0.16676	0.00118123	232124	129835	129307	0.16676
T127_Jobson_2282	T519_Jobson_1901	T518_Jobson_3534	T119_Jobson_1758	0.0243259	13.1739	0	0	0.0135218	216636	128783	122667	0
T127_Jobson_2282	T429_Jobson_1522	T518_Jobson_3534	T119_Jobson_1758	0.0115465	5.06265	2.06735e-07	4.69852e-07	0.0071141	208594	139780	136589	4.69852e-07
T127_Jobson_2282	T577_Murdock_1293	T518_Jobson_3534	T119_Jobson_1758	0.0219913	8.59484	4.17418e-18	4.03953e-17	0.0136139	202297	143282	137116	4.03953e-17
T127_Jobson_2282	T142_Jobson_2544	T518_Jobson_3534	T119_Jobson_1758	0.0149539	5.88855	1.94804e-09	5.60139e-09	0.00949784	202496	144989	140717	5.60139e-09
T127_Jobson_2282	T481_Jobson_3061	T142_Jobson_2544	T119_Jobson_1758	0.00124906	0.498725	0.308987	0.326395	0.000770686	199977	139378	139030	0.326395
T127_Jobson_2282	T186_Jobson_3092	T142_Jobson_2544	T119_Jobson_1758	0.00102501	0.467923	0.31992	0.33558	0.000633963	199051	139491	139206	0.33558
T127_Jobson_2282	T519_Jobson_1901	T142_Jobson_2544	T119_Jobson_1758	0.00710367	3.49471	0.000237292	0.00036014	0.00408153	207261	130738	128893	0.00036014
T127_Jobson_2282	T577_Murdock_1293	T142_Jobson_2544	T119_Jobson_1758	0.00828271	4.38509	5.79701e-06	1.08019e-05	0.00419578	277306	115276	113383	1.08019e-05
T127_Jobson_2282	T115_Jobson_1398	T518_Jobson_3534	T135_Jobson_2311	0.00498735	2.39127	0.00839508	0.0107783	0.0022543	282610	114867	113727	0.0107783
T127_Jobson_2282	T488_Jobson_3088	T518_Jobson_3534	T135_Jobson_2311	0.0165354	8.21074	1.09938e-16	8.45677e-16	0.00735295	276532	114807	111072	8.45677e-16
T127_Jobson_2282	T170_Jobson_3036	T518_Jobson_3534	T135_Jobson_2311	0.0110084	5.85862	2.33369e-09	6.68892e-09	0.00488199	286434	113124	110660	6.68892e-09
T127_Jobson_2282	T186_Jobson_3092	T518_Jobson_3534	T135_Jobson_2311	0.0201722	9.6053	0	0	0.0088734	277361	113963	109456	0
T127_Jobson_2282	T181_Jobson_3075	T518_Jobson_3534	T135_Jobson_2311	0.0117357	4.89356	4.95143e-07	1.07122e-06	0.00522263	281740	114049	111403	1.07122e-06
T127_Jobson_2282	T176_Jobson_3066	T518_Jobson_3534	T135_Jobson_2311	0.0147899	6.74488	7.65778e-12	2.95794e-11	0.00657141	278416	114367	111034	2.95794e-11
T127_Jobson_2282	T481_Jobson_3061	T518_Jobson_3534	T135_Jobson_2311	0.0202944	8.86177	3.79471e-19	4.26905e-18	0.00900262	273367	115115	110535	4.26905e-18
T127_Jobson_2282	T480_Jobson_3060	T518_Jobson_3534	T135_Jobson_2311	0.0172212	6.7297	8.50046e-12	3.2417e-11	0.00763654	276584	114504	110627	3.2417e-11
T127_Jobson_2282	T477_Jobson_3057	T518_Jobson_3534	T135_Jobson_2311	0.0127431	5.97027	1.18431e-09	3.5294e-09	0.00565848	282300	114012	111143	3.5294e-09
T127_Jobson_2282	T174_Jobson_3055	T518_Jobson_3534	T135_Jobson_2311	0.014942	7.46798	4.07189e-14	2.19443e-13	0.00662226	278905	114242	110878	2.19443e-13
T127_Jobson_2282	T284_Jobson_3508	T518_Jobson_3534	T135_Jobson_2311	0.00224969	1.55847	0.0595604	0.0707182	0.00089622	329553	100610	100159	0.0707182
T127_Jobson_2282	T492_Jobson_3105	T518_Jobson_3534	T135_Jobson_2311	0.0104263	5.49184	1.98886e-08	5.10205e-08	0.00459319	288352	112627	110302	5.10205e-08
T127_Jobson_2282	T512_Jobson_3493	T518_Jobson_3534	T135_Jobson_2311	0.0113489	6.55176	2.84305e-11	1.02761e-10	0.00448548	322127	101297	99023.5	1.02761e-10
T127_Jobson_2282	T509_Jobson_3477	T518_Jobson_3534	T135_Jobson_2311	0.00436623	3.52891	0.000208639	0.000318803	0.00177061	318528	102795	101901	0.000318803
T127_Jobson_2282	T142_Jobson_2544	T518_Jobson_3534	T135_Jobson_2311	0.0133614	6.11522	4.82123e-10	1.51156e-09	0.00753743	203689	145159	141332	1.51156e-09
T127_Jobson_2282	T577_Murdock_1293	T518_Jobson_3534	T135_Jobson_2311	0.0217456	10.105	0	0	0.0119832	203648	143610	137497	0
T127_Jobson_2282	T519_Jobson_1901	T518_Jobson_3534	T135_Jobson_2311	0.0248436	16.0134	0	0	0.0122622	218004	129129	122868	0
T127_Jobson_2282	T520_Jobson_1910	T518_Jobson_3534	T135_Jobson_2311	0.00133815	0.765371	0.222025	0.241623	0.000689025	233423	130111	129763	0.241623
T127_Jobson_2282	T429_Jobson_1522	T518_Jobson_3534	T135_Jobson_2311	0.0108692	5.05788	2.11975e-07	4.80548e-07	0.00594792	209857	140020	137009	4.80548e-07
T127_Jobson_2282	T186_Jobson_3092	T488_Jobson_3088	T135_Jobson_2311	0.00390546	2.58874	0.00481633	0.00645044	0.00151449	316909	99200.5	98428.7	0.00645044
T127_Jobson_2282	T481_Jobson_3061	T488_Jobson_3088	T135_Jobson_2311	0.00426134	3.1872	0.000718276	0.00102774	0.00165971	316082	99500.9	98656.5	0.00102774
T127_Jobson_2282	T480_Jobson_3060	T488_Jobson_3088	T135_Jobson_2311	0.000720934	0.438805	0.330401	0.345768	0.000279668	320598	98554.3	98412.3	0.345768
T127_Jobson_2282	T142_Jobson_2544	T488_Jobson_3088	T135_Jobson_2311	0.000330778	0.150684	0.440113	0.447067	0.000182806	201437	140498	140405	0.447067
T127_Jobson_2282	T577_Murdock_1293	T488_Jobson_3088	T135_Jobson_2311	0.00863083	3.92732	4.2949e-05	7.01526e-05	0.00465727	201527	138941	136563	7.01526e-05
T127_Jobson_2282	T519_Jobson_1901	T488_Jobson_3088	T135_Jobson_2311	0.0103343	5.83548	2.68182e-09	7.63809e-09	0.00494772	219983	123453	120927	7.63809e-09
T127_Jobson_2282	T488_Jobson_3088	T170_Jobson_3036	T135_Jobson_2311	0.00649023	5.35378	4.30667e-08	1.05613e-07	0.00250294	331223	98590.7	97319.2	1.05613e-07
T127_Jobson_2282	T186_Jobson_3092	T170_Jobson_3036	T135_Jobson_2311	0.0105904	5.6971	6.09328e-09	1.6419e-08	0.00401713	333242	97492.4	95449.1	1.6419e-08
T127_Jobson_2282	T181_Jobson_3075	T170_Jobson_3036	T135_Jobson_2311	0.000945078	0.517447	0.302422	0.320212	0.0003595	342234	96555.9	96373.6	0.320212
T127_Jobson_2282	T176_Jobson_3066	T170_Jobson_3036	T135_Jobson_2311	0.00448861	2.96617	0.00150767	0.00209722	0.00171399	336265	97365.6	96495.4	0.00209722
T127_Jobson_2282	T481_Jobson_3061	T170_Jobson_3036	T135_Jobson_2311	0.0108367	5.52457	1.65147e-08	4.28335e-08	0.00416446	328854	98684.9	96569	4.28335e-08
T127_Jobson_2282	T480_Jobson_3060	T170_Jobson_3036	T135_Jobson_2311	0.0073136	3.84248	6.08999e-05	9.8579e-05	0.00278643	335024	97341.8	95928.3	9.8579e-05
T127_Jobson_2282	T477_Jobson_3057	T170_Jobson_3036	T135_Jobson_2311	0.00212425	1.78676	0.0369882	0.0443858	0.000800402	345703	95687.7	95282	0.0443858
T127_Jobson_2282	T174_Jobson_3055	T170_Jobson_3036	T135_Jobson_2311	0.00467077	3.28331	0.000512971	0.000750689	0.00177203	338781	96820.8	95920.5	0.000750689
T127_Jobson_2282	T142_Jobson_2544	T170_Jobson_3036	T135_Jobson_2311	0.00477818	2.16982	0.0150103	0.0188941	0.0026859	201165	143458	142094	0.0188941
T127_Jobson_2282	T577_Murdock_1293	T170_Jobson_3036	T135_Jobson_2311	0.0130232	5.44364	2.6102e-08	6.5255e-08	0.00715642	200809	141933	138284	6.5255e-08
T127_Jobson_2282	T519_Jobson_1901	T170_Jobson_3036	T135_Jobson_2311	0.0152793	8.09776	2.79887e-16	2.04795e-15	0.00743953	219674	126152	122355	2.04795e-15
T127_Jobson_2282	T429_Jobson_1522	T170_Jobson_3036	T135_Jobson_2311	0.0019752	0.904055	0.182983	0.202315	0.00107986	206150	138889	138341	0.202315
T127_Jobson_2282	T488_Jobson_3088	T181_Jobson_3075	T135_Jobson_2311	0.00556762	2.69903	0.00347713	0.00469178	0.00214728	330283	98357.1	97268	0.00469178
T127_Jobson_2282	T186_Jobson_3092	T181_Jobson_3075	T135_Jobson_2311	0.00951068	4.221	1.21611e-05	2.14804e-05	0.00366182	325043	98767.9	96906.9	2.14804e-05
T127_Jobson_2282	T176_Jobson_3066	T181_Jobson_3075	T135_Jobson_2311	0.00354297	1.94803	0.0257059	0.0313487	0.00135435	334976	97414.2	96726.4	0.0313487
T127_Jobson_2282	T481_Jobson_3061	T181_Jobson_3075	T135_Jobson_2311	0.00984874	4.28857	8.99138e-06	1.62822e-05	0.00380347	324715	99130.8	97197.2	1.62822e-05
T127_Jobson_2282	T481_Jobson_3061	T186_Jobson_3092	T135_Jobson_2311	0.000368856	0.181659	0.427925	0.436392	0.000142642	314713	98426.1	98353.5	0.436392
T127_Jobson_2282	T480_Jobson_3060	T181_Jobson_3075	T135_Jobson_2311	0.00633653	3.31809	0.000453183	0.000669729	0.00242438	330912	97764	96532.8	0.000669729
T127_Jobson_2282	T477_Jobson_3057	T181_Jobson_3075	T135_Jobson_2311	0.00115999	0.650764	0.257599	0.276328	0.000439904	340654	96377	96153.7	0.276328
T127_Jobson_2282	T174_Jobson_3055	T181_Jobson_3075	T135_Jobson_2311	0.00371306	1.94958	0.0256131	0.0312779	0.00141559	335431	97033.5	96315.6	0.0312779
T127_Jobson_2282	T142_Jobson_2544	T181_Jobson_3075	T135_Jobson_2311	0.00415819	1.51072	0.0654299	0.0769764	0.00232598	200962	142730	141548	0.0769764
T127_Jobson_2282	T577_Murdock_1293	T181_Jobson_3075	T135_Jobson_2311	0.0124387	4.67884	1.44252e-06	2.94392e-06	0.00680147	201020	141097	137630	2.94392e-06
T127_Jobson_2282	T577_Murdock_1293	T186_Jobson_3092	T135_Jobson_2311	0.00586487	2.83934	0.00226035	0.00311057	0.00314837	199975	137720	136114	0.00311057
T127_Jobson_2282	T519_Jobson_1901	T181_Jobson_3075	T135_Jobson_2311	0.0146179	5.93353	1.48248e-09	4.3179e-09	0.00707821	219904	125445	121831	4.3179e-09
T127_Jobson_2282	T519_Jobson_1901	T186_Jobson_3092	T135_Jobson_2311	0.00719612	4.12101	1.88607e-05	3.25184e-05	0.00343804	217302	122725	120971	3.25184e-05
T127_Jobson_2282	T429_Jobson_1522	T181_Jobson_3075	T135_Jobson_2311	0.00132557	0.493462	0.310843	0.327586	0.000718492	206401	137954	137588	0.327586
T127_Jobson_2282	T488_Jobson_3088	T176_Jobson_3066	T135_Jobson_2311	0.00203661	1.48936	0.0681962	0.0799174	0.00078968	323170	98730.5	98329.1	0.0799174
T127_Jobson_2282	T186_Jobson_3092	T176_Jobson_3066	T135_Jobson_2311	0.00596674	3.24917	0.000578721	0.000837378	0.00230792	320256	98895.5	97722.3	0.000837378
T127_Jobson_2282	T481_Jobson_3061	T176_Jobson_3066	T135_Jobson_2311	0.00634328	4.24804	1.07826e-05	1.93314e-05	0.00244943	320738	98817.4	97571.7	1.93314e-05
T127_Jobson_2282	T480_Jobson_3060	T176_Jobson_3066	T135_Jobson_2311	0.00279579	2.24133	0.0125024	0.0158258	0.0010704	327469	97441.5	96898.2	0.0158258
T127_Jobson_2282	T174_Jobson_3055	T176_Jobson_3066	T135_Jobson_2311	0.000154976	0.135813	0.445984	0.451502	5.93463e-05	330363	97073	97042.9	0.451502
T127_Jobson_2282	T142_Jobson_2544	T176_Jobson_3066	T135_Jobson_2311	0.00175097	0.731064	0.23237	0.250759	0.000972113	200856	141383	140889	0.250759
T127_Jobson_2282	T577_Murdock_1293	T176_Jobson_3066	T135_Jobson_2311	0.0100385	4.22094	1.2164e-05	2.14804e-05	0.00544248	200747	139815	137036	2.14804e-05
T127_Jobson_2282	T519_Jobson_1901	T176_Jobson_3066	T135_Jobson_2311	0.0119124	6.14219	4.0696e-10	1.29422e-09	0.00573808	218876	124312	121385	1.29422e-09
T127_Jobson_2282	T577_Murdock_1293	T481_Jobson_3061	T135_Jobson_2311	0.00560578	2.40433	0.00810104	0.0104869	0.00300266	200954	137538	136004	0.0104869
T127_Jobson_2282	T519_Jobson_1901	T481_Jobson_3061	T135_Jobson_2311	0.00690621	3.44471	0.000285835	0.000430907	0.00329354	218040	122549	120868	0.000430907
T127_Jobson_2282	T186_Jobson_3092	T480_Jobson_3060	T135_Jobson_2311	0.00321668	1.43172	0.076112	0.0887316	0.00123736	319234	98216.1	97586.2	0.0887316
T127_Jobson_2282	T481_Jobson_3061	T480_Jobson_3060	T135_Jobson_2311	0.00360109	2.53027	0.00569876	0.0075314	0.00138079	320761	97879.5	97177	0.0075314
T127_Jobson_2282	T577_Murdock_1293	T480_Jobson_3060	T135_Jobson_2311	0.00812539	3.57294	0.0001765	0.000272003	0.00438221	200675	138701	136465	0.000272003
T127_Jobson_2282	T519_Jobson_1901	T480_Jobson_3060	T135_Jobson_2311	0.00973467	4.5655	2.49158e-06	4.9284e-06	0.00467549	217896	123615	121231	4.9284e-06
T127_Jobson_2282	T488_Jobson_3088	T477_Jobson_3057	T135_Jobson_2311	0.00443922	3.30951	0.0004673	0.000687206	0.00170673	330460	97953.7	97087.9	0.000687206
T127_Jobson_2282	T186_Jobson_3092	T477_Jobson_3057	T135_Jobson_2311	0.00843228	4.19602	1.35823e-05	2.37361e-05	0.00322048	328392	97925.8	96288.2	2.37361e-05
T127_Jobson_2282	T176_Jobson_3066	T477_Jobson_3057	T135_Jobson_2311	0.00240527	2.22094	0.0131776	0.0166337	0.000916579	335785	96790.9	96326.4	0.0166337
T127_Jobson_2282	T481_Jobson_3061	T477_Jobson_3057	T135_Jobson_2311	0.00883265	4.80228	7.8433e-07	1.63781e-06	0.00335977	329729	97669.2	95959	1.63781e-06
T127_Jobson_2282	T480_Jobson_3060	T477_Jobson_3057	T135_Jobson_2311	0.00524622	3.24604	0.00058512	0.000845278	0.00198386	335284	96557.2	95549.4	0.000845278
T127_Jobson_2282	T174_Jobson_3055	T477_Jobson_3057	T135_Jobson_2311	0.00258712	1.9173	0.0276	0.0335223	0.000974946	340086	95833.1	95338.5	0.0335223
T127_Jobson_2282	T142_Jobson_2544	T477_Jobson_3057	T135_Jobson_2311	0.00337563	1.34228	0.0897521	0.10356	0.00188781	201460	142490	141531	0.10356
T127_Jobson_2282	T577_Murdock_1293	T477_Jobson_3057	T135_Jobson_2311	0.0116434	4.49906	3.41271e-06	6.5629e-06	0.00635725	201478	140913	137670	6.5629e-06
T127_Jobson_2282	T519_Jobson_1901	T477_Jobson_3057	T135_Jobson_2311	0.0137063	6.37803	8.96904e-11	3.08097e-10	0.00663751	219358	125410	122019	3.08097e-10
T127_Jobson_2282	T429_Jobson_1522	T477_Jobson_3057	T135_Jobson_2311	0.000514946	0.21357	0.415441	0.425366	0.000279863	206537	137868	137727	0.425366
T127_Jobson_2282	T488_Jobson_3088	T174_Jobson_3055	T135_Jobson_2311	0.00188673	1.30748	0.0955247	0.109379	0.000731593	323963	98570	98198.7	0.109379
T127_Jobson_2282	T186_Jobson_3092	T174_Jobson_3055	T135_Jobson_2311	0.00584557	2.81691	0.00242444	0.0033161	0.0022515	322290	98345	97201.9	0.0033161
T127_Jobson_2282	T481_Jobson_3061	T174_Jobson_3055	T135_Jobson_2311	0.006232	3.8383	6.1944e-05	0.000100089	0.00239144	323672	98142	96926.3	0.000100089
T127_Jobson_2282	T480_Jobson_3060	T174_Jobson_3055	T135_Jobson_2311	0.00265589	1.8752	0.0303824	0.0366544	0.00101052	329328	96881.5	96368.2	0.0366544
T127_Jobson_2282	T142_Jobson_2544	T174_Jobson_3055	T135_Jobson_2311	0.00164396	0.740665	0.229448	0.248201	0.000913979	200991	141405	140941	0.248201
T127_Jobson_2282	T577_Murdock_1293	T174_Jobson_3055	T135_Jobson_2311	0.0099354	4.34365	7.00681e-06	1.30023e-05	0.00539079	201153	139722	136973	1.30023e-05
T127_Jobson_2282	T519_Jobson_1901	T174_Jobson_3055	T135_Jobson_2311	0.0118	6.72974	8.49827e-12	3.2417e-11	0.00567396	219258	124192	121295	3.2417e-11
T127_Jobson_2282	T115_Jobson_1398	T284_Jobson_3508	T135_Jobson_2311	0.00304746	1.45833	0.072375	0.0845942	0.00136251	284005	113293	112605	0.0845942
T127_Jobson_2282	T488_Jobson_3088	T284_Jobson_3508	T135_Jobson_2311	0.0146994	7.64846	1.01698e-14	5.98224e-14	0.00646045	277691	113324	110041	5.98224e-14
T127_Jobson_2282	T170_Jobson_3036	T284_Jobson_3508	T135_Jobson_2311	0.00913386	5.00416	2.80534e-07	6.28061e-07	0.00397401	289135	111136	109125	6.28061e-07
T127_Jobson_2282	T186_Jobson_3092	T284_Jobson_3508	T135_Jobson_2311	0.0184264	8.53711	6.88468e-18	6.57369e-17	0.00796997	280070	112064	108009	6.57369e-17
T127_Jobson_2282	T181_Jobson_3075	T284_Jobson_3508	T135_Jobson_2311	0.00986458	4.05973	2.45649e-05	4.16354e-05	0.00432865	283884	112311	110117	4.16354e-05
T127_Jobson_2282	T176_Jobson_3066	T284_Jobson_3508	T135_Jobson_2311	0.0129501	6.49984	4.02037e-11	1.43017e-10	0.0056798	280517	112714	109832	1.43017e-10
T127_Jobson_2282	T481_Jobson_3061	T284_Jobson_3508	T135_Jobson_2311	0.0185525	9.0878	5.42101e-20	6.33625e-19	0.00811009	275371	113309	109181	6.33625e-19
T127_Jobson_2282	T480_Jobson_3060	T284_Jobson_3508	T135_Jobson_2311	0.0154347	7.16006	4.03216e-13	1.8298e-12	0.00674297	279020	112675	109249	1.8298e-12
T127_Jobson_2282	T477_Jobson_3057	T284_Jobson_3508	T135_Jobson_2311	0.0108681	6.01572	8.95462e-10	2.70442e-09	0.00476696	283887	112428	110011	2.70442e-09
T127_Jobson_2282	T174_Jobson_3055	T284_Jobson_3508	T135_Jobson_2311	0.0131027	7.29271	1.51886e-13	7.42921e-13	0.00573535	280757	112581	109669	7.42921e-13
T127_Jobson_2282	T492_Jobson_3105	T284_Jobson_3508	T135_Jobson_2311	0.00850387	4.72146	1.1708e-06	2.40575e-06	0.00369378	290112	111043	109170	2.40575e-06
T127_Jobson_2282	T512_Jobson_3493	T284_Jobson_3508	T135_Jobson_2311	0.00913902	5.40123	3.30922e-08	8.18214e-08	0.00359286	321264	100580	98757.9	8.18214e-08
T127_Jobson_2282	T509_Jobson_3477	T284_Jobson_3508	T135_Jobson_2311	0.0021888	1.41185	0.0789964	0.0918563	0.000875323	320441	101209	100766	0.0918563
T127_Jobson_2282	T142_Jobson_2544	T284_Jobson_3508	T135_Jobson_2311	0.0118483	5.33743	4.71358e-08	1.14965e-07	0.00665831	202655	144166	140790	1.14965e-07
T127_Jobson_2282	T577_Murdock_1293	T284_Jobson_3508	T135_Jobson_2311	0.0202711	9.13015	5.42101e-20	6.33625e-19	0.0110901	202390	142467	136806	6.33625e-19
T127_Jobson_2282	T519_Jobson_1901	T284_Jobson_3508	T135_Jobson_2311	0.0231984	13.7783	0	0	0.0113823	217266	128103	122294	0
T127_Jobson_2282	T429_Jobson_1522	T284_Jobson_3508	T135_Jobson_2311	0.00926841	3.92879	4.26863e-05	6.98503e-05	0.00505174	207891	139352	136792	6.98503e-05
T127_Jobson_2282	T488_Jobson_3088	T492_Jobson_3105	T135_Jobson_2311	0.0071431	4.54347	2.76678e-06	5.38983e-06	0.0027775	328278	99448.6	98037.9	5.38983e-06
T127_Jobson_2282	T170_Jobson_3036	T492_Jobson_3105	T135_Jobson_2311	0.00072934	0.427528	0.334497	0.349243	0.000274673	348830	95475.4	95336.2	0.349243
T127_Jobson_2282	T186_Jobson_3092	T492_Jobson_3105	T135_Jobson_2311	0.0112451	5.72438	5.19046e-09	1.41558e-08	0.00429069	331449	98133.2	95950.7	1.41558e-08
T127_Jobson_2282	T181_Jobson_3075	T492_Jobson_3105	T135_Jobson_2311	0.00166818	0.989816	0.161132	0.178815	0.000635211	342329	96523.2	96201.7	0.178815
T127_Jobson_2282	T176_Jobson_3066	T492_Jobson_3105	T135_Jobson_2311	0.00521828	4.94999	3.71078e-07	8.17757e-07	0.00198834	337573	97216	96206.7	8.17757e-07
T127_Jobson_2282	T481_Jobson_3061	T492_Jobson_3105	T135_Jobson_2311	0.0115204	6.92122	2.23884e-12	9.20071e-12	0.00443487	327693	99000.9	96745.8	9.20071e-12
T127_Jobson_2282	T480_Jobson_3060	T492_Jobson_3105	T135_Jobson_2311	0.00800673	5.52223	1.67365e-08	4.32841e-08	0.00305834	333636	97736.4	96183.7	4.32841e-08
T127_Jobson_2282	T477_Jobson_3057	T492_Jobson_3105	T135_Jobson_2311	0.00283739	2.1267	0.0167226	0.0209615	0.00107411	343696	96281.9	95737.1	0.0209615
T127_Jobson_2282	T174_Jobson_3055	T492_Jobson_3105	T135_Jobson_2311	0.00537504	3.77299	8.06498e-05	0.000128469	0.00204983	337606	97208.9	96169.5	0.000128469
T127_Jobson_2282	T142_Jobson_2544	T492_Jobson_3105	T135_Jobson_2311	0.0052564	2.10668	0.0175725	0.0219352	0.00296305	200772	143776	142272	0.0219352
T127_Jobson_2282	T577_Murdock_1293	T492_Jobson_3105	T135_Jobson_2311	0.0135068	5.81598	3.01405e-09	8.47702e-09	0.00743699	200564	142138	138350	8.47702e-09
T127_Jobson_2282	T519_Jobson_1901	T492_Jobson_3105	T135_Jobson_2311	0.0158315	8.28162	6.07695e-17	5.01767e-16	0.00771738	219108	126282	122346	5.01767e-16
T127_Jobson_2282	T429_Jobson_1522	T492_Jobson_3105	T135_Jobson_2311	0.00247924	1.05395	0.145954	0.163381	0.00135614	206438	138843	138157	0.163381
T127_Jobson_2282	T186_Jobson_3092	T488_Jobson_3088	T134_Jobson_2280	0.00481323	3.30954	0.000467251	0.000687206	0.00199315	314718	99013.5	98064.9	0.000687206
T127_Jobson_2282	T481_Jobson_3061	T488_Jobson_3088	T134_Jobson_2280	0.00483419	3.82815	6.45546e-05	0.000103748	0.00200224	313847	99270.3	98315.2	0.000103748
T127_Jobson_2282	T480_Jobson_3060	T488_Jobson_3088	T134_Jobson_2280	0.00178654	1.01077	0.156064	0.173834	0.000736666	318380	98340.2	97989.4	0.173834
T127_Jobson_2282	T142_Jobson_2544	T488_Jobson_3088	T134_Jobson_2280	0.00261047	1.18818	0.117382	0.132386	0.00153439	199202	140266	139536	0.132386
T127_Jobson_2282	T577_Murdock_1293	T488_Jobson_3088	T134_Jobson_2280	0.00878277	3.96227	3.71207e-05	6.1526e-05	0.00505221	199121	138539	136127	6.1526e-05
T127_Jobson_2282	T519_Jobson_1901	T488_Jobson_3088	T134_Jobson_2280	0.00918609	4.81953	7.1949e-07	1.51295e-06	0.00468193	217570	123043	120803	1.51295e-06
T127_Jobson_2282	T115_Jobson_1398	T518_Jobson_3534	T134_Jobson_2280	0.00375082	1.81948	0.0344188	0.0414684	0.00180341	280491	114179	113326	0.0414684
T127_Jobson_2282	T488_Jobson_3088	T518_Jobson_3534	T134_Jobson_2280	0.0140567	7.46427	4.1881e-14	2.24362e-13	0.00664573	274348	114054	110892	2.24362e-13
T127_Jobson_2282	T170_Jobson_3036	T518_Jobson_3534	T134_Jobson_2280	0.00880312	4.32002	7.80086e-06	1.43281e-05	0.00413619	284312	112433	110471	1.43281e-05
T127_Jobson_2282	T181_Jobson_3075	T518_Jobson_3534	T134_Jobson_2280	0.010242	4.07391	2.31147e-05	3.96252e-05	0.00484535	279672	113412	111112	3.96252e-05
T127_Jobson_2282	T176_Jobson_3066	T518_Jobson_3534	T134_Jobson_2280	0.0129137	5.75575	4.31302e-09	1.19071e-08	0.00609392	276310	113692	110793	1.19071e-08
T127_Jobson_2282	T186_Jobson_3092	T518_Jobson_3534	T134_Jobson_2280	0.0184673	8.62496	3.1984e-18	3.12887e-17	0.00862053	275317	113349	109238	3.12887e-17
T127_Jobson_2282	T481_Jobson_3061	T518_Jobson_3534	T134_Jobson_2280	0.0183189	7.97944	7.34981e-16	5.04949e-15	0.00864351	271255	114434	110316	5.04949e-15
T127_Jobson_2282	T480_Jobson_3060	T518_Jobson_3534	T134_Jobson_2280	0.0156658	5.81706	2.99466e-09	8.44888e-09	0.00738579	274521	113872	110359	8.44888e-09
T127_Jobson_2282	T477_Jobson_3057	T518_Jobson_3534	T134_Jobson_2280	0.0115088	5.62074	9.50708e-09	2.48732e-08	0.00542922	280286	113430	110848	2.48732e-08
T127_Jobson_2282	T174_Jobson_3055	T518_Jobson_3534	T134_Jobson_2280	0.0131661	6.20176	2.7918e-10	9.1037e-10	0.00621055	276824	113592	110640	9.1037e-10
T127_Jobson_2282	T284_Jobson_3508	T518_Jobson_3534	T134_Jobson_2280	0.00221576	1.53432	0.0624754	0.0738868	0.000937215	327680	100168	99725.5	0.0738868
T127_Jobson_2282	T492_Jobson_3105	T518_Jobson_3534	T134_Jobson_2280	0.00997118	4.83812	6.55369e-07	1.3944e-06	0.00465961	286337	112043	109830	1.3944e-06
T127_Jobson_2282	T512_Jobson_3493	T518_Jobson_3534	T134_Jobson_2280	0.0116886	7.15959	4.0459e-13	1.8298e-12	0.0049125	320316	100918	98585.6	1.8298e-12
T127_Jobson_2282	T509_Jobson_3477	T518_Jobson_3534	T134_Jobson_2280	0.00375842	2.94823	0.00159801	0.00221263	0.00161916	316657	102354	101588	0.00221263
T127_Jobson_2282	T142_Jobson_2544	T518_Jobson_3534	T134_Jobson_2280	0.013644	5.65301	7.88317e-09	2.09288e-08	0.00817551	201687	144588	140696	2.09288e-08
T127_Jobson_2282	T577_Murdock_1293	T518_Jobson_3534	T134_Jobson_2280	0.0199101	7.99609	6.42119e-16	4.5149e-15	0.0116417	201382	142775	137201	4.5149e-15
T127_Jobson_2282	T520_Jobson_1910	T518_Jobson_3534	T134_Jobson_2280	0.00202671	1.06954	0.142413	0.159815	0.00110784	231417	129535	129011	0.159815
T127_Jobson_2282	T519_Jobson_1901	T518_Jobson_3534	T134_Jobson_2280	0.0215046	10.9948	0	0	0.0113106	215747	128302	122900	0
T127_Jobson_2282	T429_Jobson_1522	T518_Jobson_3534	T134_Jobson_2280	0.0103556	4.26354	1.00605e-05	1.81452e-05	0.00600756	207783	139377	136520	1.81452e-05
T127_Jobson_2282	T488_Jobson_3088	T512_Jobson_3493	T135_Jobson_2311	0.00652048	3.10496	0.000951527	0.00134439	0.00288082	270188	112807	111346	0.00134439
T127_Jobson_2282	T170_Jobson_3036	T512_Jobson_3493	T135_Jobson_2311	0.000855583	0.399311	0.344832	0.3592	0.000374934	279762	111179	110989	0.3592
T127_Jobson_2282	T186_Jobson_3092	T512_Jobson_3493	T135_Jobson_2311	0.0101081	4.84483	6.33617e-07	1.35132e-06	0.0043937	271939	111593	109359	1.35132e-06
T127_Jobson_2282	T181_Jobson_3075	T512_Jobson_3493	T135_Jobson_2311	0.00166837	0.619972	0.267638	0.286074	0.000735137	276140	111797	111425	0.286074
T127_Jobson_2282	T176_Jobson_3066	T512_Jobson_3493	T135_Jobson_2311	0.00474892	2.47615	0.00664037	0.00869486	0.00208919	272652	112161	111100	0.00869486
T127_Jobson_2282	T481_Jobson_3061	T512_Jobson_3493	T135_Jobson_2311	0.0103453	4.63479	1.7865e-06	3.58096e-06	0.00453998	268183	112604	110298	3.58096e-06
T127_Jobson_2282	T480_Jobson_3060	T512_Jobson_3493	T135_Jobson_2311	0.0071991	3.22369	0.000632754	0.000912626	0.00315907	270978	112176	110572	0.000912626
T127_Jobson_2282	T477_Jobson_3057	T512_Jobson_3493	T135_Jobson_2311	0.00266579	1.23758	0.107936	0.122965	0.00117252	275451	112038	111442	0.122965
T127_Jobson_2282	T174_Jobson_3055	T512_Jobson_3493	T135_Jobson_2311	0.00488757	2.51726	0.00591362	0.00779247	0.00214846	272592	112087	110996	0.00779247
T127_Jobson_2282	T492_Jobson_3105	T512_Jobson_3493	T135_Jobson_2311	0.000230068	0.125004	0.45026	0.454808	0.00010056	281311	110681	110630	0.454808
T127_Jobson_2282	T142_Jobson_2544	T512_Jobson_3493	T135_Jobson_2311	0.00552822	2.41398	0.00788968	0.0102316	0.00306526	202272	141374	139819	0.0102316
T127_Jobson_2282	T577_Murdock_1293	T512_Jobson_3493	T135_Jobson_2311	0.0139357	7.03055	1.02862e-12	4.36678e-12	0.00752312	202296	139675	135835	4.36678e-12
T127_Jobson_2282	T519_Jobson_1901	T512_Jobson_3493	T135_Jobson_2311	0.0161378	9.76117	0	0	0.00780586	216610	125526	121539	0
T127_Jobson_2282	T429_Jobson_1522	T512_Jobson_3493	T135_Jobson_2311	0.00270957	1.20434	0.11423	0.129155	0.00145465	207587	136491	135754	0.129155
T127_Jobson_2282	T115_Jobson_1398	T509_Jobson_3477	T135_Jobson_2311	0.00109921	0.577377	0.281842	0.299478	0.000488231	285110	112173	111927	0.299478
T127_Jobson_2282	T488_Jobson_3088	T509_Jobson_3477	T135_Jobson_2311	0.0128325	7.52696	2.59681e-14	1.44267e-13	0.00558846	278771	112126	109285	1.44267e-13
T127_Jobson_2282	T170_Jobson_3036	T509_Jobson_3477	T135_Jobson_2311	0.00717903	4.13603	1.76685e-05	3.0639e-05	0.00309849	290623	110114	108544	3.0639e-05
T127_Jobson_2282	T186_Jobson_3092	T509_Jobson_3477	T135_Jobson_2311	0.0165319	8.52302	7.75205e-18	7.26755e-17	0.00709575	280561	111082	107469	7.26755e-17
T127_Jobson_2282	T181_Jobson_3075	T509_Jobson_3477	T135_Jobson_2311	0.00795613	3.26582	0.000545732	0.000790916	0.00345449	286005	110985	109233	0.000790916
T127_Jobson_2282	T176_Jobson_3066	T509_Jobson_3477	T135_Jobson_2311	0.0110531	6.05035	7.22671e-10	2.19731e-09	0.00480799	281321	111592	109153	2.19731e-09
T127_Jobson_2282	T481_Jobson_3061	T509_Jobson_3477	T135_Jobson_2311	0.0167006	9.05482	5.42101e-20	6.33625e-19	0.00724863	276410	112188	108503	6.33625e-19
T127_Jobson_2282	T480_Jobson_3060	T509_Jobson_3477	T135_Jobson_2311	0.0135362	5.96375	1.23255e-09	3.66104e-09	0.00587491	279629	111687	108704	3.66104e-09
T127_Jobson_2282	T477_Jobson_3057	T509_Jobson_3477	T135_Jobson_2311	0.00895137	4.73079	1.11824e-06	2.30829e-06	0.00390506	285023	111329	109354	2.30829e-06
T127_Jobson_2282	T174_Jobson_3055	T509_Jobson_3477	T135_Jobson_2311	0.0112253	5.94286	1.40042e-09	4.13239e-09	0.00487158	282380	111254	108784	4.13239e-09
T127_Jobson_2282	T492_Jobson_3105	T509_Jobson_3477	T135_Jobson_2311	0.00654447	3.65665	0.000127767	0.000198602	0.00282391	291055	110012	108582	0.000198602
T127_Jobson_2282	T512_Jobson_3493	T509_Jobson_3477	T135_Jobson_2311	0.00682568	3.99198	3.27619e-05	5.47045e-05	0.00272597	313562	101754	100375	5.47045e-05
T127_Jobson_2282	T142_Jobson_2544	T509_Jobson_3477	T135_Jobson_2311	0.0103527	4.77911	8.8035e-07	1.82561e-06	0.00576766	202018	143177	140243	1.82561e-06
T127_Jobson_2282	T577_Murdock_1293	T509_Jobson_3477	T135_Jobson_2311	0.0187828	8.82939	5.42101e-19	5.8782e-18	0.0102366	201795	141542	136323	5.8782e-18
T127_Jobson_2282	T519_Jobson_1901	T509_Jobson_3477	T135_Jobson_2311	0.0215678	14.4373	0	0	0.0105266	216902	127099	121733	0
T127_Jobson_2282	T429_Jobson_1522	T509_Jobson_3477	T135_Jobson_2311	0.00770768	3.9143	4.53342e-05	7.39145e-05	0.00417672	207169	138411	136294	7.39145e-05
T127_Jobson_2282	T488_Jobson_3088	T170_Jobson_3036	T134_Jobson_2280	0.00614171	4.14541	1.69605e-05	2.9525e-05	0.0025176	328972	98272.2	97072.5	2.9525e-05
T127_Jobson_2282	T181_Jobson_3075	T170_Jobson_3036	T134_Jobson_2280	0.00175503	0.874089	0.191035	0.210185	0.000710144	340019	96273.5	95936.1	0.210185
T127_Jobson_2282	T176_Jobson_3066	T170_Jobson_3036	T134_Jobson_2280	0.00484727	3.64773	0.000132284	0.000204915	0.001973	334054	97086.4	96149.7	0.000204915
T127_Jobson_2282	T186_Jobson_3092	T170_Jobson_3036	T134_Jobson_2280	0.0111706	5.44943	2.52662e-08	6.35184e-08	0.00451429	331051	97234.4	95086	6.35184e-08
T127_Jobson_2282	T481_Jobson_3061	T170_Jobson_3036	T134_Jobson_2280	0.0110705	5.9397	1.42773e-09	4.19921e-09	0.00452791	326642	98404.7	96249.8	4.19921e-09
T127_Jobson_2282	T480_Jobson_3060	T170_Jobson_3036	T134_Jobson_2280	0.00804621	4.21226	1.26414e-05	2.22647e-05	0.00325627	332874	97124.9	95574.4	2.22647e-05
T127_Jobson_2282	T477_Jobson_3057	T170_Jobson_3036	T134_Jobson_2280	0.00325221	2.83684	0.00227815	0.00312592	0.00130261	343546	95462.7	94843.8	0.00312592
T127_Jobson_2282	T174_Jobson_3055	T170_Jobson_3036	T134_Jobson_2280	0.00515191	4.34528	6.95501e-06	1.29329e-05	0.00208098	336604	96575.8	95585.8	1.29329e-05
T127_Jobson_2282	T492_Jobson_3105	T170_Jobson_3036	T134_Jobson_2280	0.00131603	0.801306	0.211477	0.231263	0.000526743	346702	95139.6	94889.5	0.231263
T127_Jobson_2282	T512_Jobson_3493	T170_Jobson_3036	T134_Jobson_2280	0.00167029	0.878415	0.189859	0.209147	0.000777661	277684	110844	110474	0.209147
T127_Jobson_2282	T142_Jobson_2544	T170_Jobson_3036	T134_Jobson_2280	0.00678459	2.73659	0.00310395	0.00420716	0.00405249	198986	143211	141281	0.00420716
T127_Jobson_2282	T577_Murdock_1293	T170_Jobson_3036	T134_Jobson_2280	0.0129313	4.82898	6.86169e-07	1.45306e-06	0.00755154	198414	141470	137858	1.45306e-06
T127_Jobson_2282	T519_Jobson_1901	T170_Jobson_3036	T134_Jobson_2280	0.0138777	5.89512	1.87208e-09	5.40023e-09	0.0072012	217241	125651	122211	5.40023e-09
T127_Jobson_2282	T429_Jobson_1522	T170_Jobson_3036	T134_Jobson_2280	0.00324036	1.20811	0.113502	0.128655	0.00188273	203853	138524	137629	0.128655
T127_Jobson_2282	T488_Jobson_3088	T181_Jobson_3075	T134_Jobson_2280	0.00442475	2.13517	0.0163735	0.0205525	0.00180949	328034	97884.8	97022.4	0.0205525
T127_Jobson_2282	T176_Jobson_3066	T181_Jobson_3075	T134_Jobson_2280	0.00309949	1.91777	0.0275702	0.0335223	0.00126079	332767	96982.1	96382.7	0.0335223
T127_Jobson_2282	T186_Jobson_3092	T181_Jobson_3075	T134_Jobson_2280	0.00928325	4.22604	1.18918e-05	2.11514e-05	0.00379926	322945	98446.8	96635.8	2.11514e-05
T127_Jobson_2282	T481_Jobson_3061	T181_Jobson_3075	T134_Jobson_2280	0.00929124	4.21104	1.27099e-05	2.23416e-05	0.00381398	322527	98720.5	96902.9	2.23416e-05
T127_Jobson_2282	T480_Jobson_3060	T181_Jobson_3075	T134_Jobson_2280	0.00626482	3.04276	0.00117208	0.00165082	0.00255041	328801	97430.3	96217.1	0.00165082
T127_Jobson_2282	T477_Jobson_3057	T181_Jobson_3075	T134_Jobson_2280	0.00146858	0.747077	0.227509	0.2464	0.000592555	338510	96010.2	95728.6	0.2464
T127_Jobson_2282	T174_Jobson_3055	T181_Jobson_3075	T134_Jobson_2280	0.00338527	1.68169	0.0463149	0.055283	0.00137233	333344	96724.4	96071.7	0.055283
T127_Jobson_2282	T512_Jobson_3493	T181_Jobson_3075	T134_Jobson_2280	0.000145492	0.0609729	0.47569	0.476749	6.80939e-05	274071	111133	111101	0.476749
T127_Jobson_2282	T142_Jobson_2544	T181_Jobson_3075	T134_Jobson_2280	0.00562638	2.04424	0.0204651	0.02544	0.00334814	198801	142347	140754	0.02544
T127_Jobson_2282	T577_Murdock_1293	T181_Jobson_3075	T134_Jobson_2280	0.01179	4.20505	1.30513e-05	2.28525e-05	0.00684418	198663	140516	137241	2.28525e-05
T127_Jobson_2282	T519_Jobson_1901	T181_Jobson_3075	T134_Jobson_2280	0.012581	4.4622	4.05616e-06	7.71785e-06	0.00648911	217530	124849	121747	7.71785e-06
T127_Jobson_2282	T429_Jobson_1522	T181_Jobson_3075	T134_Jobson_2280	0.00203147	0.717022	0.23668	0.255104	0.00117374	204165	137495	136937	0.255104
T127_Jobson_2282	T488_Jobson_3088	T176_Jobson_3066	T134_Jobson_2280	0.00133993	1.04014	0.149137	0.166737	0.000553154	320876	98301.8	98038.7	0.166737
T127_Jobson_2282	T186_Jobson_3092	T176_Jobson_3066	T134_Jobson_2280	0.00618177	3.63355	0.000139775	0.000216147	0.0025427	318104	98609	97397.4	0.000216147
T127_Jobson_2282	T481_Jobson_3061	T176_Jobson_3066	T134_Jobson_2280	0.00622253	4.6495	1.66367e-06	3.35718e-06	0.002553	318555	98499.3	97281.1	3.35718e-06
T127_Jobson_2282	T480_Jobson_3060	T176_Jobson_3066	T134_Jobson_2280	0.00316968	2.39307	0.008354	0.0107409	0.00128878	325298	97136	96522.1	0.0107409
T127_Jobson_2282	T174_Jobson_3055	T176_Jobson_3066	T134_Jobson_2280	0.000275635	0.273508	0.392231	0.403768	0.00011226	328197	96772.9	96719.6	0.403768
T127_Jobson_2282	T142_Jobson_2544	T176_Jobson_3066	T134_Jobson_2280	0.00353351	1.53196	0.0627656	0.0741326	0.00208684	198687	141079	140086	0.0741326
T127_Jobson_2282	T577_Murdock_1293	T176_Jobson_3066	T134_Jobson_2280	0.00969353	4.06987	2.35198e-05	4.00906e-05	0.005599	198404	139338	136662	4.00906e-05
T127_Jobson_2282	T519_Jobson_1901	T176_Jobson_3066	T134_Jobson_2280	0.0102155	4.68441	1.40381e-06	2.87143e-06	0.00524132	216463	123765	121262	2.87143e-06
T127_Jobson_2282	T481_Jobson_3061	T186_Jobson_3092	T134_Jobson_2280	3.35402e-05	0.0165277	0.493407	0.493407	1.37987e-05	312604	98144.2	98137.7	0.493407
T127_Jobson_2282	T577_Murdock_1293	T186_Jobson_3092	T134_Jobson_2280	0.00536067	2.40393	0.00810986	0.0104869	0.00305839	197686	137259	135795	0.0104869
T127_Jobson_2282	T519_Jobson_1901	T186_Jobson_3092	T134_Jobson_2280	0.00530874	2.64108	0.00413216	0.00555896	0.00270282	215027	122277	120985	0.00555896
T127_Jobson_2282	T577_Murdock_1293	T481_Jobson_3061	T134_Jobson_2280	0.00534268	2.1481	0.015853	0.019927	0.00304743	198623	137099	135642	0.019927
T127_Jobson_2282	T519_Jobson_1901	T481_Jobson_3061	T134_Jobson_2280	0.00528974	2.45984	0.00694986	0.00906503	0.00268993	215687	122088	120803	0.00906503
T127_Jobson_2282	T186_Jobson_3092	T480_Jobson_3060	T134_Jobson_2280	0.00306178	1.33857	0.0903551	0.104122	0.0012541	317151	97927.3	97329.5	0.104122
T127_Jobson_2282	T481_Jobson_3061	T480_Jobson_3060	T134_Jobson_2280	0.00310786	2.00461	0.0225026	0.027705	0.00126562	318629	97542.3	96937.9	0.027705
T127_Jobson_2282	T142_Jobson_2544	T480_Jobson_3060	T134_Jobson_2280	0.00135685	0.613945	0.269626	0.287516	0.000796943	198217	140098	139718	0.287516
T127_Jobson_2282	T577_Murdock_1293	T480_Jobson_3060	T134_Jobson_2280	0.00751375	3.27214	0.000533692	0.000777221	0.00431269	198397	138218	136157	0.000777221
T127_Jobson_2282	T519_Jobson_1901	T480_Jobson_3060	T134_Jobson_2280	0.00773411	3.38667	0.000353738	0.000527967	0.00395375	215568	123082	121193	0.000527967
T127_Jobson_2282	T488_Jobson_3088	T477_Jobson_3057	T134_Jobson_2280	0.00298819	2.35413	0.00928294	0.0118506	0.00122207	328265	97478.4	96897.6	0.0118506
T127_Jobson_2282	T176_Jobson_3066	T477_Jobson_3057	T134_Jobson_2280	0.00165173	1.40326	0.0802694	0.0932161	0.000667523	333621	96345.8	96028.1	0.0932161
T127_Jobson_2282	T186_Jobson_3092	T477_Jobson_3057	T134_Jobson_2280	0.00789735	3.96344	3.6939e-05	6.13378e-05	0.0032079	326343	97595.7	96066.3	6.13378e-05
T127_Jobson_2282	T481_Jobson_3061	T477_Jobson_3057	T134_Jobson_2280	0.00795882	4.90412	4.69235e-07	1.01762e-06	0.00321643	327606	97264.7	95728.7	1.01762e-06
T127_Jobson_2282	T480_Jobson_3060	T477_Jobson_3057	T134_Jobson_2280	0.00486803	2.57848	0.0049618	0.00662555	0.00195587	333157	96149.5	95218	0.00662555
T127_Jobson_2282	T174_Jobson_3055	T477_Jobson_3057	T134_Jobson_2280	0.00194765	1.49315	0.067699	0.0794382	0.000780011	337984	95450	95079	0.0794382
T127_Jobson_2282	T142_Jobson_2544	T477_Jobson_3057	T134_Jobson_2280	0.0046361	1.81009	0.0351412	0.0422257	0.0027523	199325	142073	140762	0.0422257
T127_Jobson_2282	T577_Murdock_1293	T477_Jobson_3057	T134_Jobson_2280	0.0107816	3.94705	3.95592e-05	6.50794e-05	0.00625768	199151	140305	137312	6.50794e-05
T127_Jobson_2282	T519_Jobson_1901	T477_Jobson_3057	T134_Jobson_2280	0.0114325	4.66647	1.53206e-06	3.09855e-06	0.00590169	217008	124779	121958	3.09855e-06
T127_Jobson_2282	T429_Jobson_1522	T477_Jobson_3057	T134_Jobson_2280	0.00100537	0.369285	0.355958	0.369933	0.000579654	204308	137359	137083	0.369933
T127_Jobson_2282	T488_Jobson_3088	T174_Jobson_3055	T134_Jobson_2280	0.00106908	0.801749	0.211349	0.231263	0.000441204	321753	98202.9	97993.2	0.231263
T127_Jobson_2282	T186_Jobson_3092	T174_Jobson_3055	T134_Jobson_2280	0.00594141	2.95151	0.0015811	0.00219259	0.00243095	320162	98058.9	96900.5	0.00219259
T127_Jobson_2282	T481_Jobson_3061	T174_Jobson_3055	T134_Jobson_2280	0.00599036	3.96839	3.61799e-05	6.01884e-05	0.00244046	321502	97815.1	96650.2	6.01884e-05
T127_Jobson_2282	T480_Jobson_3060	T174_Jobson_3055	T134_Jobson_2280	0.00290937	2.03807	0.0207715	0.0257498	0.00117721	327212	96607	96046.5	0.0257498
T127_Jobson_2282	T142_Jobson_2544	T174_Jobson_3055	T134_Jobson_2280	0.00334249	1.4538	0.073001	0.0852152	0.00197244	198852	141109	140169	0.0852152
T127_Jobson_2282	T577_Murdock_1293	T174_Jobson_3055	T134_Jobson_2280	0.00950671	3.95572	3.81519e-05	6.30031e-05	0.00547654	198806	139218	136596	6.30031e-05
T127_Jobson_2282	T519_Jobson_1901	T174_Jobson_3055	T134_Jobson_2280	0.0100048	4.48436	3.65672e-06	7.00223e-06	0.0051193	216878	123653	121203	7.00223e-06
T127_Jobson_2282	T115_Jobson_1398	T284_Jobson_3508	T134_Jobson_2280	0.00182499	0.885135	0.188042	0.207654	0.00086708	281921	112649	112238	0.207654
T127_Jobson_2282	T488_Jobson_3088	T284_Jobson_3508	T134_Jobson_2280	0.0122231	6.1147	4.83698e-10	1.51156e-09	0.00570721	275514	112586	109867	1.51156e-09
T127_Jobson_2282	T170_Jobson_3036	T284_Jobson_3508	T134_Jobson_2280	0.00692347	3.40206	0.000334405	0.000500773	0.00320243	287042	110483	108964	0.000500773
T127_Jobson_2282	T181_Jobson_3075	T284_Jobson_3508	T134_Jobson_2280	0.00837844	3.10377	0.000955364	0.00134769	0.00390964	281862	111729	109872	0.00134769
T127_Jobson_2282	T176_Jobson_3066	T284_Jobson_3508	T134_Jobson_2280	0.0110799	5.08532	1.83499e-07	4.18099e-07	0.0051614	278422	112059	109603	4.18099e-07
T127_Jobson_2282	T186_Jobson_3092	T284_Jobson_3508	T134_Jobson_2280	0.0167272	7.43743	5.13314e-14	2.67042e-13	0.00769259	278032	111466	107798	2.67042e-13
T127_Jobson_2282	T481_Jobson_3061	T284_Jobson_3508	T134_Jobson_2280	0.0165772	7.38414	7.67199e-14	3.90101e-13	0.00771699	273282	112660	108985	3.90101e-13
T127_Jobson_2282	T480_Jobson_3060	T284_Jobson_3508	T134_Jobson_2280	0.0138874	5.70702	5.74866e-09	1.55837e-08	0.00645885	276966	112061	108991	1.55837e-08
T127_Jobson_2282	T477_Jobson_3057	T284_Jobson_3508	T134_Jobson_2280	0.00964965	5.15951	1.23801e-07	2.90159e-07	0.00449874	281882	111863	109725	2.90159e-07
T127_Jobson_2282	T174_Jobson_3055	T284_Jobson_3508	T134_Jobson_2280	0.0113308	5.60899	1.01757e-08	2.65453e-08	0.00527953	278721	111985	109476	2.65453e-08
T127_Jobson_2282	T492_Jobson_3105	T284_Jobson_3508	T134_Jobson_2280	0.00806783	3.94665	3.96261e-05	6.50794e-05	0.00372586	288173	110543	108774	6.50794e-05
T127_Jobson_2282	T512_Jobson_3493	T284_Jobson_3508	T134_Jobson_2280	0.00952206	6.01059	9.24219e-10	2.78193e-09	0.00397409	319380	100135	98246.2	2.78193e-09
T127_Jobson_2282	T509_Jobson_3477	T284_Jobson_3508	T134_Jobson_2280	0.00160845	1.06828	0.142696	0.159933	0.000683303	318543	100750	100427	0.159933
T127_Jobson_2282	T142_Jobson_2544	T284_Jobson_3508	T134_Jobson_2280	0.0121588	5.04314	2.28977e-07	5.16489e-07	0.00724074	200625	143577	140127	5.16489e-07
T127_Jobson_2282	T577_Murdock_1293	T284_Jobson_3508	T134_Jobson_2280	0.0184439	7.06238	8.18389e-13	3.55821e-12	0.0107411	200157	141674	136543	3.55821e-12
T127_Jobson_2282	T520_Jobson_1910	T284_Jobson_3508	T134_Jobson_2280	0.000314148	0.142399	0.443382	0.44988	0.000171592	228882	129093	129012	0.44988
T127_Jobson_2282	T519_Jobson_1901	T284_Jobson_3508	T134_Jobson_2280	0.0198719	9.37401	0	0	0.0103743	214979	127256	122297	0
T127_Jobson_2282	T429_Jobson_1522	T284_Jobson_3508	T134_Jobson_2280	0.00878016	3.33951	0.000419626	0.000623207	0.00507992	205785	138686	136271	0.000623207
T127_Jobson_2282	T488_Jobson_3088	T492_Jobson_3105	T134_Jobson_2280	0.00482584	4.01835	2.93035e-05	4.92956e-05	0.00199587	326155	98868.7	97919.1	4.92956e-05
T127_Jobson_2282	T181_Jobson_3075	T492_Jobson_3105	T134_Jobson_2280	0.000454501	0.246818	0.402525	0.413082	0.000183535	340291	96028	95940.7	0.413082
T127_Jobson_2282	T176_Jobson_3066	T492_Jobson_3105	T134_Jobson_2280	0.00356404	3.27358	0.000530972	0.000774513	0.00144583	335478	96664.3	95977.7	0.000774513
T127_Jobson_2282	T186_Jobson_3092	T492_Jobson_3105	T134_Jobson_2280	0.00981733	5.40231	3.28936e-08	8.16002e-08	0.00397996	329400	97627.6	95729.4	8.16002e-08
T127_Jobson_2282	T481_Jobson_3061	T492_Jobson_3105	T134_Jobson_2280	0.00976684	6.2347	2.2633e-10	7.51649e-10	0.00399368	325617	98467.7	96562.9	7.51649e-10
T127_Jobson_2282	T480_Jobson_3060	T492_Jobson_3105	T134_Jobson_2280	0.00672977	4.2311	1.16277e-05	2.07226e-05	0.00273186	331623	97266.9	95966.5	2.07226e-05
T127_Jobson_2282	T477_Jobson_3057	T492_Jobson_3105	T134_Jobson_2280	0.00192864	1.72327	0.04242	0.0507686	0.000777421	341676	95804.5	95435.6	0.0507686
T127_Jobson_2282	T174_Jobson_3055	T492_Jobson_3105	T134_Jobson_2280	0.00384007	2.7026	0.00343997	0.00464861	0.00155453	335565	96711.5	95971.6	0.00464861
T127_Jobson_2282	T512_Jobson_3493	T492_Jobson_3105	T134_Jobson_2280	0.000542968	0.32764	0.371592	0.383524	0.000251965	279317	110180	110060	0.383524
T127_Jobson_2282	T142_Jobson_2544	T492_Jobson_3105	T134_Jobson_2280	0.0058989	2.42982	0.00755307	0.00982336	0.00352503	198700	143247	141567	0.00982336
T127_Jobson_2282	T577_Murdock_1293	T492_Jobson_3105	T134_Jobson_2280	0.0120301	4.94011	3.9039e-07	8.54869e-07	0.00703405	198297	141414	138052	8.54869e-07
T127_Jobson_2282	T519_Jobson_1901	T492_Jobson_3105	T134_Jobson_2280	0.0128678	5.7816	3.69957e-09	1.03084e-08	0.00666404	216818	125535	122345	1.03084e-08
T127_Jobson_2282	T429_Jobson_1522	T492_Jobson_3105	T134_Jobson_2280	0.00233761	0.928689	0.176525	0.195415	0.00135457	204282	138230	137586	0.195415
T127_Jobson_2282	T488_Jobson_3088	T512_Jobson_3493	T134_Jobson_2280	0.00371964	2.39794	0.00824374	0.0106447	0.00174428	268005	111996	111166	0.0106447
T127_Jobson_2282	T176_Jobson_3066	T512_Jobson_3493	T134_Jobson_2280	0.0025506	1.54137	0.0616134	0.0730594	0.00119258	270553	111434	110867	0.0730594
T127_Jobson_2282	T186_Jobson_3092	T512_Jobson_3493	T134_Jobson_2280	0.00808006	4.54649	2.72742e-06	5.32468e-06	0.00372655	269929	110954	109176	5.32468e-06
T127_Jobson_2282	T481_Jobson_3061	T512_Jobson_3493	T134_Jobson_2280	0.00803972	4.59805	2.13236e-06	4.26472e-06	0.00374125	266126	111919	110134	4.26472e-06
T127_Jobson_2282	T480_Jobson_3060	T512_Jobson_3493	T134_Jobson_2280	0.00532436	2.57742	0.00497708	0.00663611	0.00247844	268910	111480	110299	0.00663611
T127_Jobson_2282	T477_Jobson_3057	T512_Jobson_3493	T134_Jobson_2280	0.00112021	0.641438	0.260619	0.278903	0.000524087	273416	111376	111126	0.278903
T127_Jobson_2282	T174_Jobson_3055	T512_Jobson_3493	T134_Jobson_2280	0.00279262	1.67581	0.0468873	0.0558921	0.00130492	270510	111377	110756	0.0558921
T127_Jobson_2282	T142_Jobson_2544	T512_Jobson_3493	T134_Jobson_2280	0.00557418	2.47091	0.00673853	0.00880214	0.00326911	200281	140756	139195	0.00880214
T127_Jobson_2282	T577_Murdock_1293	T512_Jobson_3493	T134_Jobson_2280	0.0118176	5.31222	5.41496e-08	1.30907e-07	0.00677566	200056	138807	135565	1.30907e-07
T127_Jobson_2282	T519_Jobson_1901	T512_Jobson_3493	T134_Jobson_2280	0.0124661	7.45535	4.48148e-14	2.38659e-13	0.00642142	214384	124672	121602	2.38659e-13
T127_Jobson_2282	T429_Jobson_1522	T512_Jobson_3493	T134_Jobson_2280	0.0019372	0.823397	0.205141	0.224881	0.0011049	205534	135810	135285	0.224881
T127_Jobson_2282	T115_Jobson_1398	T509_Jobson_3477	T134_Jobson_2280	0.000389094	0.200986	0.420355	0.429421	0.000183451	283006	111627	111541	0.429421
T127_Jobson_2282	T488_Jobson_3088	T509_Jobson_3477	T134_Jobson_2280	0.0108577	6.33825	1.16195e-10	3.94625e-10	0.00503844	276598	111512	109116	3.94625e-10
T127_Jobson_2282	T170_Jobson_3036	T509_Jobson_3477	T134_Jobson_2280	0.00548761	2.83679	0.00227845	0.00312592	0.00252334	288499	109548	108352	0.00312592
T127_Jobson_2282	T181_Jobson_3075	T509_Jobson_3477	T134_Jobson_2280	0.0069861	2.73262	0.0031416	0.00425179	0.00322533	283952	110490	108957	0.00425179
T127_Jobson_2282	T176_Jobson_3066	T509_Jobson_3477	T134_Jobson_2280	0.0096945	4.84567	6.30933e-07	1.34879e-06	0.00449085	279217	111047	108915	1.34879e-06
T127_Jobson_2282	T186_Jobson_3092	T509_Jobson_3477	T134_Jobson_2280	0.0153498	7.44525	4.83809e-14	2.53156e-13	0.00701841	278521	110601	107257	2.53156e-13
T127_Jobson_2282	T481_Jobson_3061	T509_Jobson_3477	T134_Jobson_2280	0.0152338	8.40781	2.08709e-17	1.85978e-16	0.00703468	274314	111650	108299	1.85978e-16
T127_Jobson_2282	T480_Jobson_3060	T509_Jobson_3477	T134_Jobson_2280	0.0125042	5.156	1.26138e-07	2.94868e-07	0.00577281	277570	111186	108440	2.94868e-07
T127_Jobson_2282	T477_Jobson_3057	T509_Jobson_3477	T134_Jobson_2280	0.00825045	4.42405	4.84328e-06	9.11915e-06	0.00381678	283017	110881	109066	9.11915e-06
T127_Jobson_2282	T174_Jobson_3055	T509_Jobson_3477	T134_Jobson_2280	0.00996751	4.79814	8.00736e-07	1.6682e-06	0.00459929	280304	110737	108551	1.6682e-06
T127_Jobson_2282	T492_Jobson_3105	T509_Jobson_3477	T134_Jobson_2280	0.00664162	3.48608	0.000245079	0.000370708	0.00305285	289054	109569	108124	0.000370708
T127_Jobson_2282	T512_Jobson_3493	T509_Jobson_3477	T134_Jobson_2280	0.00777524	5.15346	1.27864e-07	2.98128e-07	0.00329029	311699	101449	99884	2.98128e-07
T127_Jobson_2282	T142_Jobson_2544	T509_Jobson_3477	T134_Jobson_2280	0.0110779	4.67769	1.45066e-06	2.95383e-06	0.00657295	199934	142651	139525	2.95383e-06
T127_Jobson_2282	T577_Murdock_1293	T509_Jobson_3477	T134_Jobson_2280	0.0173689	7.25073	2.07265e-13	9.93136e-13	0.0100595	199502	140807	135999	9.93136e-13
T127_Jobson_2282	T519_Jobson_1901	T509_Jobson_3477	T134_Jobson_2280	0.0186779	10.0544	0	0	0.00970105	214653	126408	121773	0
T127_Jobson_2282	T429_Jobson_1522	T509_Jobson_3477	T134_Jobson_2280	0.0076411	3.19348	0.00070284	0.00100886	0.00439877	205043	137844	135753	0.00100886
SRR12360689	T115_Jobson_1398	T201_Jobson_3204	SRR12360694	0.000333448	0.192334	0.42374	0.449194	0.000785387	169921	136249	136158	0.449194
SRR12360689	T170_Jobson_3036	T201_Jobson_3204	SRR12360694	0.00263922	1.25691	0.104392	0.159078	0.00618748	166681	136875	136154	0.159078
SRR12360689	T174_Jobson_3055	T201_Jobson_3204	SRR12360694	0.000906356	0.556613	0.288896	0.339434	0.00211606	165910	135325	135080	0.339434
SRR12360689	T176_Jobson_3066	T201_Jobson_3204	SRR12360694	0.000894441	0.561004	0.287397	0.338114	0.00207985	165819	135308	135066	0.338114
SRR12360689	T181_Jobson_3075	T201_Jobson_3204	SRR12360694	0.00248745	1.33929	0.0902385	0.142984	0.00576825	167830	135632	134959	0.142984
SRR12360689	T186_Jobson_3092	T201_Jobson_3204	SRR12360694	0.000625853	0.313031	0.377129	0.414934	0.00145937	163378	134767	134598	0.414934
SRR12360689	T284_Jobson_3508	T201_Jobson_3204	SRR12360694	0.00245661	1.54386	0.0613109	0.105104	0.00575841	167484	136719	136049	0.105104
SRR12360689	T477_Jobson_3057	T201_Jobson_3204	SRR12360694	0.00178509	0.850623	0.197489	0.24824	0.00417975	166829	135973	135488	0.24824
SRR12360689	T480_Jobson_3060	T201_Jobson_3204	SRR12360694	0.00185407	0.990787	0.160895	0.217426	0.00429656	164761	135134	134634	0.217426
SRR12360689	T481_Jobson_3061	T201_Jobson_3204	SRR12360694	6.5172e-05	0.0383958	0.484686	0.487939	0.000151816	164261	134269	134251	0.487939
SRR12360689	T488_Jobson_3088	T201_Jobson_3204	SRR12360694	0.00175284	1.01086	0.156041	0.21214	0.00405228	166581	134898	134426	0.21214
SRR12360689	T492_Jobson_3105	T201_Jobson_3204	SRR12360694	0.00258493	1.44713	0.0739309	0.122088	0.00604292	166995	136558	135854	0.122088
SRR12360689	T509_Jobson_3477	T201_Jobson_3204	SRR12360694	0.00024666	0.146592	0.441727	0.4612	0.00058236	166329	135848	135781	0.4612
SRR12360689	T518_Jobson_3534	T201_Jobson_3204	SRR12360694	0.00299331	2.47527	0.00665671	0.0161484	0.00702522	169353	136907	136090	0.0161484
SRR12360689	T142_Jobson_2544	T201_Jobson_3204	SRR12360694	0.00614718	2.72984	0.00316821	0.00833739	0.0137581	182689	132237	130621	0.00833739
SRR12360689	T149_Jobson_2287	T201_Jobson_3204	SRR12360694	0.00157979	0.984786	0.162365	0.219083	0.00334404	210792	123048	122660	0.219083
SRR12360689	T203_Jobson_3212	T201_Jobson_3204	SRR12360694	0.00367269	3.54434	0.000196801	0.00065118	0.00742136	230713	117601	116741	0.00065118
SRR12360689	T429_Jobson_1522	T201_Jobson_3204	SRR12360694	0.00267208	1.85646	0.0316937	0.0616076	0.00597397	181361	130412	129717	0.0616076
SRR12360689	T577_Murdock_1293	T201_Jobson_3204	SRR12360694	0.00579213	2.81326	0.00245206	0.00666723	0.0128567	177719	131336	129823	0.00666723
SRR12360689	T115_Jobson_1398	T147_Jobson_2198	SRR12360694	0.00044038	0.208883	0.41727	0.446013	0.00104095	170410	136495	136375	0.446013
SRR12360689	T170_Jobson_3036	T147_Jobson_2198	SRR12360694	0.0027411	1.13326	0.128552	0.186608	0.0064422	167136	137166	136416	0.186608
SRR12360689	T174_Jobson_3055	T147_Jobson_2198	SRR12360694	0.00101289	0.510425	0.304877	0.35219	0.00239595	166326	135599	135325	0.35219
SRR12360689	T176_Jobson_3066	T147_Jobson_2198	SRR12360694	0.00100055	0.516469	0.302763	0.351143	0.00234286	165883	135644	135373	0.351143
SRR12360689	T181_Jobson_3075	T147_Jobson_2198	SRR12360694	0.00258782	1.12831	0.129594	0.187817	0.00602412	167937	136067	135365	0.187817
SRR12360689	T186_Jobson_3092	T147_Jobson_2198	SRR12360694	0.000733251	0.315008	0.376378	0.414615	0.0017049	163805	135057	134859	0.414615
SRR12360689	T284_Jobson_3508	T147_Jobson_2198	SRR12360694	0.00255818	1.30646	0.0956973	0.149527	0.00602156	167525	137052	136352	0.149527
SRR12360689	T477_Jobson_3057	T147_Jobson_2198	SRR12360694	0.00188942	0.76932	0.220852	0.271539	0.00442955	167356	136255	135741	0.271539
SRR12360689	T480_Jobson_3060	T147_Jobson_2198	SRR12360694	0.00195877	0.854113	0.196521	0.24824	0.00457018	165048	135426	134897	0.24824
SRR12360689	T481_Jobson_3061	T147_Jobson_2198	SRR12360694	0.000174191	0.086647	0.465476	0.475577	0.0004057	165033	134454	134407	0.475577
SRR12360689	T488_Jobson_3088	T147_Jobson_2198	SRR12360694	0.0018588	0.888304	0.187189	0.240672	0.00433715	167342	135127	134625	0.240672
SRR12360689	T492_Jobson_3105	T147_Jobson_2198	SRR12360694	0.00268655	1.24832	0.105957	0.160002	0.00629741	167330	136880	136147	0.160002
SRR12360689	T509_Jobson_3477	T147_Jobson_2198	SRR12360694	0.000354067	0.168915	0.432932	0.456523	0.000835447	166816	136086	135990	0.456523
SRR12360689	T518_Jobson_3534	T147_Jobson_2198	SRR12360694	0.00309172	1.91153	0.0279686	0.0553225	0.00726298	169559	137321	136475	0.0553225
SRR12360689	T142_Jobson_2544	T147_Jobson_2198	SRR12360694	0.00623089	2.86708	0.00207137	0.00584399	0.014046	182299	132840	131194	0.00584399
SRR12360689	T149_Jobson_2287	T147_Jobson_2198	SRR12360694	0.00169115	1.02057	0.153729	0.210269	0.00361237	210273	123646	123228	0.210269
SRR12360689	T201_Jobson_3204	T147_Jobson_2198	SRR12360694	0.000132399	0.118429	0.452864	0.467671	0.00025316	256938	110791	110761	0.467671
SRR12360689	T203_Jobson_3212	T147_Jobson_2198	SRR12360694	0.00378256	2.40147	0.00816463	0.0192865	0.00766094	230761	118090	117200	0.0192865
SRR12360689	T429_Jobson_1522	T147_Jobson_2198	SRR12360694	0.00277647	2.00696	0.0223771	0.0462974	0.00624544	181108	130818	130094	0.0462974
SRR12360689	T577_Murdock_1293	T147_Jobson_2198	SRR12360694	0.00589153	2.95102	0.00158363	0.00459764	0.0131787	177687	131637	130095	0.00459764
SRR12360689	T170_Jobson_3036	T149_Jobson_2287	SRR12360694	0.00121654	0.552592	0.290271	0.340605	0.00284837	167854	136790	136457	0.340605
SRR12360689	T181_Jobson_3075	T149_Jobson_2287	SRR12360694	0.00104896	0.516922	0.302605	0.351143	0.00244686	168140	135951	135667	0.351143
SRR12360689	T284_Jobson_3508	T149_Jobson_2287	SRR12360694	0.00103624	0.540208	0.294527	0.3447	0.00243321	169741	136170	135888	0.3447
SRR12360689	T477_Jobson_3057	T149_Jobson_2287	SRR12360694	0.000354417	0.157302	0.437503	0.458919	0.000835168	167699	136070	135973	0.458919
SRR12360689	T480_Jobson_3060	T149_Jobson_2287	SRR12360694	0.000414829	0.193499	0.423284	0.449194	0.000967664	165573	135051	134939	0.449194
SRR12360689	T488_Jobson_3088	T149_Jobson_2287	SRR12360694	0.000311168	0.168259	0.43319	0.456523	0.000724156	167420	134883	134799	0.456523
SRR12360689	T492_Jobson_3105	T149_Jobson_2287	SRR12360694	0.00115734	0.589681	0.277702	0.329717	0.00271659	167714	136678	136362	0.329717
SRR12360689	T518_Jobson_3534	T149_Jobson_2287	SRR12360694	0.00157176	0.930522	0.17605	0.230633	0.00368616	171053	136685	136256	0.230633
SRR12360689	T142_Jobson_2544	T149_Jobson_2287	SRR12360694	0.00470657	1.98363	0.0236484	0.0485229	0.0105297	186812	131034	129807	0.0485229
SRR12360689	T203_Jobson_3212	T149_Jobson_2287	SRR12360694	0.00191653	1.14692	0.125708	0.183664	0.00405848	209664	123506	123033	0.183664
SRR12360689	T429_Jobson_1522	T149_Jobson_2287	SRR12360694	0.00117577	0.713183	0.237866	0.288517	0.00264231	181282	130671	130364	0.288517
SRR12360689	T577_Murdock_1293	T149_Jobson_2287	SRR12360694	0.00432314	2.0246	0.0214544	0.0444907	0.00958217	180384	130618	129494	0.0444907
SRR12360689	T115_Jobson_1398	T520_Jobson_1910	SRR12360694	0.00265451	1.0424	0.148612	0.206088	0.00571905	196146	125355	124691	0.206088
SRR12360689	T126_Jobson_1893	T520_Jobson_1910	SRR12360694	0.000325429	0.155531	0.438201	0.459116	0.000608504	269505	107329	107259	0.459116
SRR12360689	T170_Jobson_3036	T520_Jobson_1910	SRR12360694	0.00516427	1.76034	0.0391753	0.0740404	0.0111315	192073	125882	124589	0.0740404
SRR12360689	T174_Jobson_3055	T520_Jobson_1910	SRR12360694	0.00328891	1.299	0.0969723	0.150734	0.00709477	190183	124766	123948	0.150734
SRR12360689	T176_Jobson_3066	T520_Jobson_1910	SRR12360694	0.00327205	1.2557	0.104613	0.159078	0.00706747	189162	124909	124094	0.159078
SRR12360689	T181_Jobson_3075	T520_Jobson_1910	SRR12360694	0.00499389	1.91254	0.0279035	0.0553153	0.0107585	192303	125375	124129	0.0553153
SRR12360689	T186_Jobson_3092	T520_Jobson_1910	SRR12360694	0.00298234	1.02781	0.15202	0.209202	0.00643549	186109	124686	123944	0.209202
SRR12360689	T284_Jobson_3508	T520_Jobson_1910	SRR12360694	0.00493004	1.9971	0.0229073	0.0472857	0.0107345	190563	126685	125442	0.0472857
SRR12360689	T477_Jobson_3057	T520_Jobson_1910	SRR12360694	0.0042394	1.46533	0.0714157	0.118369	0.00910038	191894	125252	124194	0.118369
SRR12360689	T480_Jobson_3060	T520_Jobson_1910	SRR12360694	0.00432171	1.65485	0.0489776	0.0888706	0.00923688	188597	124687	123614	0.0888706
SRR12360689	T481_Jobson_3061	T520_Jobson_1910	SRR12360694	0.00238085	0.913937	0.180375	0.234592	0.00510116	187024	124288	123698	0.234592
SRR12360689	T488_Jobson_3088	T520_Jobson_1910	SRR12360694	0.00421687	1.63498	0.0510263	0.0924018	0.00904661	190903	124430	123385	0.0924018
SRR12360689	T492_Jobson_3105	T520_Jobson_1910	SRR12360694	0.00509244	1.87046	0.0307102	0.0599548	0.0109782	191392	126029	124752	0.0599548
SRR12360689	T509_Jobson_3477	T520_Jobson_1910	SRR12360694	0.00254758	1.10064	0.135527	0.192997	0.00553989	189194	125913	125273	0.192997
SRR12360689	T512_Jobson_3493	T520_Jobson_1910	SRR12360694	0.00196173	0.940879	0.173383	0.228316	0.00425072	187687	125348	124857	0.228316
SRR12360689	T518_Jobson_3534	T520_Jobson_1910	SRR12360694	0.00551591	2.64114	0.00413135	0.0105631	0.011935	193072	126702	125312	0.0105631
SRR12360689	T142_Jobson_2544	T520_Jobson_1910	SRR12360694	0.00811973	2.92834	0.00170388	0.00491504	0.0187873	171401	135874	133685	0.00491504
SRR12360689	T147_Jobson_2198	T520_Jobson_1910	SRR12360694	0.00213306	0.972344	0.16544	0.221954	0.00472112	194730	127690	127147	0.221954
SRR12360689	T149_Jobson_2287	T520_Jobson_1910	SRR12360694	0.00370665	1.81601	0.0346842	0.0667004	0.00828636	186720	130123	129162	0.0667004
SRR12360689	T201_Jobson_3204	T520_Jobson_1910	SRR12360694	0.00225063	1.25556	0.104638	0.159078	0.00495258	194060	127566	126993	0.159078
SRR12360689	T203_Jobson_3212	T520_Jobson_1910	SRR12360694	0.0055953	2.86733	0.00206975	0.00584399	0.0123768	192758	128823	127389	0.00584399
SRR12360689	T429_Jobson_1522	T520_Jobson_1910	SRR12360694	0.0048025	2.0871	0.0184397	0.0387269	0.0109642	173378	132649	131381	0.0387269
SRR12360689	T519_Jobson_1901	T520_Jobson_1910	SRR12360694	0.000980376	0.507775	0.305805	0.35219	0.00185926	222355	109504	109290	0.35219
SRR12360689	T577_Murdock_1293	T520_Jobson_1910	SRR12360694	0.00782512	3.08883	0.00100472	0.00300415	0.0178702	168994	134305	132219	0.00300415
SRR12360689	T115_Jobson_1398	T519_Jobson_1901	SRR12360694	0.00183533	1.04099	0.14894	0.20618	0.00388792	178433	122614	122165	0.20618
SRR12360689	T170_Jobson_3036	T519_Jobson_1901	SRR12360694	0.00441618	2.30005	0.0107226	0.0244312	0.00926352	176722	122704	121625	0.0244312
SRR12360689	T174_Jobson_3055	T519_Jobson_1901	SRR12360694	0.00249273	1.54766	0.0608523	0.104517	0.00521777	175860	121354	120750	0.104517
SRR12360689	T176_Jobson_3066	T519_Jobson_1901	SRR12360694	0.00247941	1.49847	0.0670053	0.11293	0.00520705	175395	121347	120747	0.11293
SRR12360689	T181_Jobson_3075	T519_Jobson_1901	SRR12360694	0.00424132	2.61016	0.00452504	0.0114719	0.00886775	176914	122117	121086	0.0114719
SRR12360689	T186_Jobson_3092	T519_Jobson_1901	SRR12360694	0.00218476	1.11713	0.131969	0.189128	0.00454387	173503	120872	120345	0.189128
SRR12360689	T284_Jobson_3508	T519_Jobson_1901	SRR12360694	0.00418292	2.74927	0.00298645	0.00792932	0.00885357	174773	123455	122426	0.00792932
SRR12360689	T477_Jobson_3057	T519_Jobson_1901	SRR12360694	0.00346293	1.83413	0.0333174	0.0643469	0.00722237	176097	122139	121296	0.0643469
SRR12360689	T480_Jobson_3060	T519_Jobson_1901	SRR12360694	0.00355446	2.2501	0.0122211	0.0269583	0.00739005	174463	121205	120346	0.0269583
SRR12360689	T481_Jobson_3061	T519_Jobson_1901	SRR12360694	0.00156232	0.96457	0.16738	0.222689	0.00325172	174128	120495	120119	0.222689
SRR12360689	T488_Jobson_3088	T519_Jobson_1901	SRR12360694	0.00344477	1.98327	0.0236684	0.0485229	0.00716649	176527	120960	120130	0.0485229
SRR12360689	T492_Jobson_3105	T519_Jobson_1901	SRR12360694	0.00435001	2.58357	0.00488918	0.0121891	0.00911505	176021	122667	121604	0.0121891
SRR12360689	T509_Jobson_3477	T519_Jobson_1901	SRR12360694	0.00173677	1.15909	0.12321	0.181645	0.00366503	174182	122686	122260	0.181645
SRR12360689	T512_Jobson_3493	T519_Jobson_1901	SRR12360694	0.00113328	0.69735	0.242792	0.2937	0.00239075	173321	122056	121779	0.2937
SRR12360689	T518_Jobson_3534	T519_Jobson_1901	SRR12360694	0.00475695	3.33517	0.000426242	0.0013558	0.0100738	175592	124153	122977	0.0013558
SRR12360689	T142_Jobson_2544	T519_Jobson_1901	SRR12360694	0.00771481	4.21508	1.24845e-05	4.7813e-05	0.0168918	165544	128939	126965	4.7813e-05
SRR12360689	T147_Jobson_2198	T519_Jobson_1901	SRR12360694	0.00131374	0.688323	0.245625	0.296728	0.00283094	175660	125412	125082	0.296728
SRR12360689	T149_Jobson_2287	T519_Jobson_1901	SRR12360694	0.00293947	1.51049	0.0654588	0.110739	0.00642413	171028	127366	126619	0.110739
SRR12360689	T201_Jobson_3204	T519_Jobson_1901	SRR12360694	0.00143334	0.973454	0.165164	0.221954	0.00311345	175456	125208	124850	0.221954
SRR12360689	T203_Jobson_3212	T519_Jobson_1901	SRR12360694	0.00487124	3.48853	0.000242841	0.000797653	0.010472	175518	125740	124521	0.000797653
SRR12360689	T429_Jobson_1522	T519_Jobson_1901	SRR12360694	0.00416022	2.84292	0.0022351	0.00620861	0.00907711	165040	127143	126089	0.00620861
SRR12360689	T577_Murdock_1293	T519_Jobson_1901	SRR12360694	0.00739833	4.4027	5.34554e-06	2.10087e-05	0.0159773	163530	127389	125518	2.10087e-05
SRR12360689	T142_Jobson_2544	T203_Jobson_3212	SRR12360694	0.00293144	1.3126	0.0946588	0.148162	0.0064781	188390	129182	128427	0.148162
SRR12360689	T577_Murdock_1293	T203_Jobson_3212	SRR12360694	0.00253906	1.25968	0.103893	0.158918	0.00556441	182442	128720	128068	0.158918
SRR12360689	T115_Jobson_1398	T126_Jobson_1893	SRR12360694	0.00237614	1.59328	0.0555489	0.0978356	0.00513492	205186	125272	124678	0.0978356
SRR12360689	T170_Jobson_3036	T126_Jobson_1893	SRR12360694	0.00488081	2.75544	0.00293065	0.00782666	0.010501	198714	125967	124743	0.00782666
SRR12360689	T174_Jobson_3055	T126_Jobson_1893	SRR12360694	0.00300204	2.2239	0.0130776	0.0285676	0.00645135	196429	124984	124236	0.0285676
SRR12360689	T176_Jobson_3066	T126_Jobson_1893	SRR12360694	0.00298103	1.98093	0.0237994	0.0486806	0.00640272	194790	125315	124570	0.0486806
SRR12360689	T181_Jobson_3075	T126_Jobson_1893	SRR12360694	0.00469999	3.18859	0.000714851	0.0022185	0.010136	198034	125712	124536	0.0022185
SRR12360689	T186_Jobson_3092	T126_Jobson_1893	SRR12360694	0.00268771	1.56786	0.0584566	0.100981	0.00580406	191023	125287	124615	0.100981
SRR12360689	T284_Jobson_3508	T126_Jobson_1893	SRR12360694	0.00464779	2.84963	0.00218851	0.00609802	0.0100989	196422	126793	125620	0.00609802
SRR12360689	T477_Jobson_3057	T126_Jobson_1893	SRR12360694	0.00394311	2.29429	0.0108869	0.0246186	0.00851289	197007	125733	124746	0.0246186
SRR12360689	T480_Jobson_3060	T126_Jobson_1893	SRR12360694	0.00401729	2.89146	0.00191726	0.00546055	0.00864669	193114	125368	124365	0.00546055
SRR12360689	T481_Jobson_3061	T126_Jobson_1893	SRR12360694	0.00208966	1.58271	0.056744	0.0989721	0.00451706	191735	124822	124302	0.0989721
SRR12360689	T488_Jobson_3088	T126_Jobson_1893	SRR12360694	0.00391108	2.60624	0.00457712	0.0115067	0.00839104	195944	125155	124180	0.0115067
SRR12360689	T492_Jobson_3105	T126_Jobson_1893	SRR12360694	0.00479375	3.1622	0.000782916	0.00239668	0.0104104	196778	126523	125316	0.00239668
SRR12360689	T509_Jobson_3477	T126_Jobson_1893	SRR12360694	0.0022616	1.55813	0.0596016	0.102761	0.00493217	194516	126320	125750	0.102761
SRR12360689	T512_Jobson_3493	T126_Jobson_1893	SRR12360694	0.00167304	1.06688	0.143012	0.200547	0.00364738	191833	126029	125608	0.200547
SRR12360689	T518_Jobson_3534	T126_Jobson_1893	SRR12360694	0.00521847	3.30887	0.000468374	0.0014739	0.0113236	197966	127158	125838	0.0014739
SRR12360689	T142_Jobson_2544	T126_Jobson_1893	SRR12360694	0.00780751	3.59615	0.000161482	0.000544321	0.0181171	175192	136757	134638	0.000544321
SRR12360689	T147_Jobson_2198	T126_Jobson_1893	SRR12360694	0.00182406	0.855908	0.196024	0.24824	0.004089	193902	130098	129624	0.24824
SRR12360689	T149_Jobson_2287	T126_Jobson_1893	SRR12360694	0.00339278	1.61938	0.0526825	0.0942629	0.00769526	189719	131791	130899	0.0942629
SRR12360689	T201_Jobson_3204	T126_Jobson_1893	SRR12360694	0.00194102	1.12647	0.129984	0.187827	0.00434122	193524	129844	129341	0.187827
SRR12360689	T203_Jobson_3212	T126_Jobson_1893	SRR12360694	0.00526289	3.19638	0.00069582	0.00216691	0.0116931	195264	130245	128881	0.00216691
SRR12360689	T429_Jobson_1522	T126_Jobson_1893	SRR12360694	0.0044867	2.48679	0.00644515	0.0157626	0.0102798	175588	134123	132925	0.0157626
SRR12360689	T519_Jobson_1901	T126_Jobson_1893	SRR12360694	0.000646472	0.517889	0.302268	0.351143	0.0012513	221681	111962	111817	0.351143
SRR12360689	T577_Murdock_1293	T126_Jobson_1893	SRR12360694	0.00749855	3.99741	3.20199e-05	0.000116672	0.0171519	170861	135417	133401	0.000116672
SRR12360689	T142_Jobson_2544	T577_Murdock_1293	SRR12360694	0.000465332	0.378186	0.352646	0.393773	0.000879747	235956	110904	110801	0.393773
SRR12360689	T170_Jobson_3036	T115_Jobson_1398	SRR12360694	0.00333498	2.3998	0.00820207	0.0193242	0.00542057	300954	94730.7	94101	0.0193242
SRR12360689	T174_Jobson_3055	T115_Jobson_1398	SRR12360694	0.000806735	0.669035	0.251737	0.303704	0.00133438	291201	95678.6	95524.3	0.303704
SRR12360689	T176_Jobson_3066	T115_Jobson_1398	SRR12360694	0.000788763	0.599	0.274586	0.326888	0.00130168	290553	95795	95644	0.326888
SRR12360689	T181_Jobson_3075	T115_Jobson_1398	SRR12360694	0.00308148	3.11671	0.000914403	0.00275238	0.00503651	299317	94766.8	94184.5	0.00275238
SRR12360689	T186_Jobson_3092	T115_Jobson_1398	SRR12360694	0.000404214	0.350049	0.363151	0.402507	0.000672438	283194	96213.1	96135.3	0.402507
SRR12360689	T284_Jobson_3508	T115_Jobson_1398	SRR12360694	0.00266116	1.73578	0.0413013	0.0769589	0.00499072	243412	109124	108544	0.0769589
SRR12360689	T477_Jobson_3057	T115_Jobson_1398	SRR12360694	0.0020772	1.61278	0.0533961	0.0951614	0.00339065	297492	94976.1	94582.3	0.0951614
SRR12360689	T480_Jobson_3060	T115_Jobson_1398	SRR12360694	0.00213701	1.91263	0.0278974	0.0553153	0.0035202	286990	95977.2	95567.9	0.0553153
SRR12360689	T488_Jobson_3088	T115_Jobson_1398	SRR12360694	0.00198962	1.94471	0.0259049	0.0520411	0.00328476	288882	96000.2	95619	0.0520411
SRR12360689	T492_Jobson_3105	T115_Jobson_1398	SRR12360694	0.00323203	2.40219	0.0081486	0.0192865	0.00528479	298794	95190.2	94576.8	0.0192865
SRR12360689	T518_Jobson_3534	T115_Jobson_1398	SRR12360694	0.00330208	1.76528	0.038758	0.0734362	0.00623057	242072	110344	109618	0.0734362
SRR12360689	T142_Jobson_2544	T115_Jobson_1398	SRR12360694	0.00545905	2.3459	0.00949056	0.0219576	0.0129867	161371	140439	138914	0.0219576
SRR12360689	T149_Jobson_2287	T115_Jobson_1398	SRR12360694	0.00109045	0.561786	0.287131	0.338114	0.00255705	170892	136484	136187	0.338114
SRR12360689	T203_Jobson_3212	T115_Jobson_1398	SRR12360694	0.00282224	1.73196	0.0416401	0.0772703	0.00661339	169436	136772	136002	0.0772703
SRR12360689	T429_Jobson_1522	T115_Jobson_1398	SRR12360694	0.00222563	1.23491	0.108433	0.163467	0.00520677	166464	136050	135446	0.163467
SRR12360689	T577_Murdock_1293	T115_Jobson_1398	SRR12360694	0.00517522	2.44796	0.00718333	0.01724	0.0121755	160373	138080	136658	0.01724
SRR12360689	T170_Jobson_3036	T488_Jobson_3088	SRR12360694	0.00131564	1.07869	0.140363	0.198004	0.00213247	289559	94565	94316.5	0.198004
SRR12360689	T181_Jobson_3075	T488_Jobson_3088	SRR12360694	0.00106551	0.871745	0.191674	0.24469	0.00172762	288552	94421.4	94220.4	0.24469
SRR12360689	T284_Jobson_3508	T488_Jobson_3088	SRR12360694	0.000916645	0.614837	0.269331	0.321057	0.00171534	236490	108101	107903	0.321057
SRR12360689	T477_Jobson_3057	T488_Jobson_3088	SRR12360694	6.63517e-05	0.0644703	0.474298	0.480901	0.000108318	288582	94201.3	94188.8	0.480901
SRR12360689	T480_Jobson_3060	T488_Jobson_3088	SRR12360694	0.000147385	0.137313	0.445392	0.463178	0.000241966	278314	95286.2	95258.2	0.463178
SRR12360689	T492_Jobson_3105	T488_Jobson_3088	SRR12360694	0.00121854	0.940347	0.17352	0.228316	0.00201019	286569	95346	95113.9	0.228316
SRR12360689	T518_Jobson_3534	T488_Jobson_3088	SRR12360694	0.00158189	0.854006	0.196551	0.24824	0.00296993	235400	109245	108900	0.24824
SRR12360689	T142_Jobson_2544	T488_Jobson_3088	SRR12360694	0.00416524	1.78493	0.037136	0.0708102	0.00975337	160269	137869	136725	0.0708102
SRR12360689	T203_Jobson_3212	T488_Jobson_3088	SRR12360694	0.0014407	0.937325	0.174296	0.228668	0.00332199	166009	135054	134665	0.228668
SRR12360689	T429_Jobson_1522	T488_Jobson_3088	SRR12360694	0.000834029	0.50718	0.306014	0.35219	0.00190647	164435	133800	133577	0.35219
SRR12360689	T577_Murdock_1293	T488_Jobson_3088	SRR12360694	0.00384712	1.73982	0.0409453	0.0764539	0.00886977	159284	135762	134722	0.0764539
SRR12360689	T170_Jobson_3036	T429_Jobson_1522	SRR12360694	9.40639e-05	0.0478929	0.480901	0.485759	0.000220026	164858	135559	135533	0.485759
SRR12360689	T492_Jobson_3105	T429_Jobson_1522	SRR12360694	3.35222e-05	0.0191087	0.492377	0.493474	7.84025e-05	165153	135487	135478	0.493474
SRR12360689	T518_Jobson_3534	T429_Jobson_1522	SRR12360694	0.00045169	0.279088	0.390088	0.425361	0.00104934	169145	135202	135080	0.425361
SRR12360689	T142_Jobson_2544	T429_Jobson_1522	SRR12360694	0.00380851	2.43412	0.00746406	0.0178187	0.00788554	206687	121341	120420	0.0178187
SRR12360689	T203_Jobson_3212	T429_Jobson_1522	SRR12360694	0.000647077	0.426533	0.33486	0.379564	0.00142738	185783	128030	127864	0.379564
SRR12360689	T577_Murdock_1293	T429_Jobson_1522	SRR12360694	0.00342278	2.25186	0.0121656	0.0269018	0.00698061	203050	119841	119024	0.0269018
SRR12360689	T170_Jobson_3036	T181_Jobson_3075	SRR12360694	0.000255917	0.226536	0.410392	0.44023	0.000408949	301281	92827.3	92779.8	0.44023
SRR12360689	T492_Jobson_3105	T181_Jobson_3075	SRR12360694	0.000167612	0.142575	0.443313	0.462319	0.000265509	301354	92739.9	92708.8	0.462319
SRR12360689	T518_Jobson_3534	T181_Jobson_3075	SRR12360694	0.000662313	0.375628	0.353597	0.394346	0.00123059	241380	108845	108701	0.394346
SRR12360689	T142_Jobson_2544	T181_Jobson_3075	SRR12360694	0.00340028	1.46788	0.0710688	0.118011	0.00801689	160296	139100	138157	0.118011
SRR12360689	T203_Jobson_3212	T181_Jobson_3075	SRR12360694	0.000691118	0.401895	0.343881	0.38591	0.00162248	166767	135804	135616	0.38591
SRR12360689	T429_Jobson_1522	T181_Jobson_3075	SRR12360694	8.16093e-05	0.0418911	0.483293	0.487081	0.000189091	165106	134800	134778	0.487081
SRR12360689	T577_Murdock_1293	T181_Jobson_3075	SRR12360694	0.00307706	1.43298	0.0759311	0.124704	0.00719042	159210	136846	136006	0.124704
SRR12360689	T170_Jobson_3036	T176_Jobson_3066	SRR12360694	0.00256223	1.57216	0.0579564	0.100309	0.00411524	294741	93663.9	93185.2	0.100309
SRR12360689	T174_Jobson_3055	T176_Jobson_3066	SRR12360694	1.73102e-05	0.0211062	0.49158	0.493224	2.79119e-05	288318	93876.8	93873.5	0.493224
SRR12360689	T181_Jobson_3075	T176_Jobson_3066	SRR12360694	0.00230428	1.71767	0.0429281	0.0794965	0.0037054	293374	93791.4	93360.1	0.0794965
SRR12360689	T284_Jobson_3508	T176_Jobson_3066	SRR12360694	0.00198999	1.69678	0.0448694	0.0824132	0.00370126	239455	107815	107387	0.0824132
SRR12360689	T477_Jobson_3057	T176_Jobson_3066	SRR12360694	0.00130159	0.915575	0.179945	0.234371	0.00208768	294058	93372.8	93130	0.234371
SRR12360689	T480_Jobson_3060	T176_Jobson_3066	SRR12360694	0.00137474	1.31734	0.0938621	0.147427	0.00222508	285316	94086	93827.7	0.147427
SRR12360689	T488_Jobson_3088	T176_Jobson_3066	SRR12360694	0.00120863	0.887256	0.187471	0.24069	0.00197289	280927	95367.9	95137.7	0.24069
SRR12360689	T492_Jobson_3105	T176_Jobson_3066	SRR12360694	0.00247986	2.17318	0.0148832	0.0321477	0.00399743	296016	93448.7	92986.3	0.0321477
SRR12360689	T518_Jobson_3534	T176_Jobson_3066	SRR12360694	0.00264418	1.80339	0.0356636	0.0682611	0.00491899	237374	109080	108505	0.0682611
SRR12360689	T142_Jobson_2544	T176_Jobson_3066	SRR12360694	0.00498224	2.47698	0.00662493	0.0161147	0.011697	159729	138577	137203	0.0161147
SRR12360689	T149_Jobson_2287	T176_Jobson_3066	SRR12360694	0.000540447	0.286369	0.387298	0.42302	0.00125584	166595	135455	135309	0.42302
SRR12360689	T203_Jobson_3212	T176_Jobson_3066	SRR12360694	0.00228521	1.62443	0.0521422	0.0935528	0.00532672	164826	135709	135090	0.0935528
SRR12360689	T429_Jobson_1522	T176_Jobson_3066	SRR12360694	0.00168842	1.04472	0.148077	0.205662	0.00390578	163940	134450	133996	0.205662
SRR12360689	T577_Murdock_1293	T176_Jobson_3066	SRR12360694	0.00467943	2.5295	0.00571118	0.0140439	0.0108712	158510	136425	135154	0.0140439
SRR12360689	T170_Jobson_3036	T480_Jobson_3060	SRR12360694	0.00118321	0.995921	0.159644	0.216153	0.00190074	293408	93253.9	93033.5	0.216153
SRR12360689	T181_Jobson_3075	T480_Jobson_3060	SRR12360694	0.00092245	0.953462	0.170178	0.225236	0.00149449	289276	93813.3	93640.4	0.225236
SRR12360689	T284_Jobson_3508	T480_Jobson_3060	SRR12360694	0.000791115	0.588612	0.278061	0.329717	0.00146183	237952	107476	107306	0.329717
SRR12360689	T492_Jobson_3105	T480_Jobson_3060	SRR12360694	0.00109007	0.882074	0.188868	0.242042	0.00175786	292078	93673.8	93469.8	0.242042
SRR12360689	T518_Jobson_3534	T480_Jobson_3060	SRR12360694	0.00145733	0.77699	0.218582	0.269854	0.00272459	235539	108919	108602	0.269854
SRR12360689	T142_Jobson_2544	T480_Jobson_3060	SRR12360694	0.00406174	1.89608	0.0289746	0.0570616	0.00954531	159241	137896	136781	0.0570616
SRR12360689	T203_Jobson_3212	T480_Jobson_3060	SRR12360694	0.00133465	0.80487	0.210447	0.261609	0.00310474	163994	135235	134874	0.261609
SRR12360689	T429_Jobson_1522	T480_Jobson_3060	SRR12360694	0.000727962	0.398063	0.345292	0.387002	0.00166522	163091	133976	133781	0.387002
SRR12360689	T577_Murdock_1293	T480_Jobson_3060	SRR12360694	0.00374648	1.82488	0.0340094	0.0655427	0.00863918	158512	135633	134620	0.0655427
SRR12360689	T115_Jobson_1398	T481_Jobson_3061	SRR12360694	0.000378465	0.363754	0.358021	0.398786	0.000636154	280367	96919.2	96845.8	0.398786
SRR12360689	T170_Jobson_3036	T481_Jobson_3061	SRR12360694	0.00373004	3.07882	0.00103911	0.00308647	0.00603939	286623	94597.7	93894.6	0.00308647
SRR12360689	T174_Jobson_3055	T481_Jobson_3061	SRR12360694	0.0012039	1.96757	0.0245589	0.0499981	0.00196138	280963	94633.3	94405.7	0.0499981
SRR12360689	T176_Jobson_3066	T481_Jobson_3061	SRR12360694	0.00117841	1.2609	0.103673	0.158918	0.00194557	278062	95297.2	95072.9	0.158918
SRR12360689	T181_Jobson_3075	T481_Jobson_3061	SRR12360694	0.0034532	3.18744	0.000717681	0.00221963	0.00562987	282535	95251.9	94596.3	0.00221963
SRR12360689	T186_Jobson_3092	T481_Jobson_3061	SRR12360694	0.000790464	0.850623	0.197489	0.24824	0.00130649	271343	95641.8	95490.7	0.24824
SRR12360689	T284_Jobson_3508	T481_Jobson_3061	SRR12360694	0.00302733	2.35769	0.00919452	0.021438	0.00561982	233686	108108	107456	0.021438
SRR12360689	T477_Jobson_3057	T481_Jobson_3061	SRR12360694	0.00249225	2.25599	0.0120357	0.0266801	0.00400754	287370	93940.8	93473.7	0.0266801
SRR12360689	T480_Jobson_3060	T481_Jobson_3061	SRR12360694	0.0025531	2.87387	0.00202735	0.00575588	0.00417173	277986	94767.1	94284.5	0.00575588
SRR12360689	T488_Jobson_3088	T481_Jobson_3061	SRR12360694	0.00236588	2.75587	0.00292685	0.00782666	0.00392502	273275	96297.8	95843.2	0.00782666
SRR12360689	T492_Jobson_3105	T481_Jobson_3061	SRR12360694	0.00363059	3.37838	0.000364574	0.00117605	0.0059036	285491	94910.1	94223.5	0.00117605
SRR12360689	T509_Jobson_3477	T481_Jobson_3061	SRR12360694	0.000231169	0.1654	0.434315	0.456779	0.000428368	234365	107089	107040	0.456779
SRR12360689	T518_Jobson_3534	T481_Jobson_3061	SRR12360694	0.00366289	2.17287	0.0148951	0.0321477	0.00687567	231734	109558	108758	0.0321477
SRR12360689	T142_Jobson_2544	T481_Jobson_3061	SRR12360694	0.00585227	2.74356	0.00303889	0.00804412	0.0136214	159396	137356	135757	0.00804412
SRR12360689	T149_Jobson_2287	T481_Jobson_3061	SRR12360694	0.00138095	0.707937	0.239492	0.290098	0.00321188	165762	134392	134021	0.290098
SRR12360689	T203_Jobson_3212	T481_Jobson_3061	SRR12360694	0.00314004	1.98514	0.0235646	0.0485229	0.00721787	164067	134682	133839	0.0485229
SRR12360689	T429_Jobson_1522	T481_Jobson_3061	SRR12360694	0.00254532	1.59089	0.0558169	0.0981156	0.00579065	163153	133442	132765	0.0981156
SRR12360689	T577_Murdock_1293	T481_Jobson_3061	SRR12360694	0.00556037	2.74924	0.00298671	0.00792932	0.0127228	158199	135196	133701	0.00792932
SRR12360689	T170_Jobson_3036	T477_Jobson_3057	SRR12360694	0.00128433	1.05281	0.146214	0.203704	0.00202448	304491	91994.7	91758.7	0.203704
SRR12360689	T181_Jobson_3075	T477_Jobson_3057	SRR12360694	0.00101614	0.916665	0.179659	0.234338	0.00162573	299449	92847.4	92658.9	0.234338
SRR12360689	T284_Jobson_3508	T477_Jobson_3057	SRR12360694	0.000863417	0.509581	0.305173	0.35219	0.0015955	243114	107515	107329	0.35219
SRR12360689	T480_Jobson_3060	T477_Jobson_3057	SRR12360694	8.40434e-05	0.0864925	0.465537	0.475577	0.000134057	293415	92717.8	92702.2	0.475577
SRR12360689	T492_Jobson_3105	T477_Jobson_3057	SRR12360694	0.00118645	0.969133	0.166239	0.222576	0.00187882	302576	92648	92428.5	0.222576
SRR12360689	T518_Jobson_3534	T477_Jobson_3057	SRR12360694	0.00153088	0.735235	0.231098	0.282209	0.00285225	241628	108791	108459	0.282209
SRR12360689	T142_Jobson_2544	T477_Jobson_3057	SRR12360694	0.00408254	1.74099	0.0408428	0.076421	0.00971615	160531	139113	137982	0.076421
SRR12360689	T203_Jobson_3212	T477_Jobson_3057	SRR12360694	0.00138142	0.732326	0.231985	0.282909	0.00321647	165714	136310	135934	0.282909
SRR12360689	T429_Jobson_1522	T477_Jobson_3057	SRR12360694	0.000780351	0.411267	0.340438	0.383953	0.00181218	164990	134980	134770	0.383953
SRR12360689	T577_Murdock_1293	T477_Jobson_3057	SRR12360694	0.00376806	1.63287	0.0512482	0.092537	0.00879393	159421	136935	135907	0.092537
SRR12360689	T170_Jobson_3036	T174_Jobson_3055	SRR12360694	0.00255803	2.12103	0.0169596	0.0361709	0.00408329	297307	93180.5	92705	0.0361709
SRR12360689	T181_Jobson_3075	T174_Jobson_3055	SRR12360694	0.00229242	1.95793	0.0251194	0.0507368	0.00368915	293972	93565.3	93137.3	0.0507368
SRR12360689	T284_Jobson_3508	T174_Jobson_3055	SRR12360694	0.00197668	1.54947	0.0606347	0.104343	0.00366314	239718	107716	107291	0.104343
SRR12360689	T477_Jobson_3057	T174_Jobson_3055	SRR12360694	0.00129652	1.01086	0.156041	0.21214	0.00206741	298416	92482.5	92243	0.21214
SRR12360689	T480_Jobson_3060	T174_Jobson_3055	SRR12360694	0.0013634	1.35956	0.0869852	0.139053	0.00220833	287282	93674.1	93419	0.139053
SRR12360689	T488_Jobson_3088	T174_Jobson_3055	SRR12360694	0.00119123	1.13584	0.128012	0.186124	0.00196979	281864	95393.2	95166.2	0.186124
SRR12360689	T492_Jobson_3105	T174_Jobson_3055	SRR12360694	0.00246024	2.26686	0.0116995	0.0261663	0.00393294	296126	93530.1	93071	0.0261663
SRR12360689	T518_Jobson_3534	T174_Jobson_3055	SRR12360694	0.00263118	1.71146	0.0434985	0.0802938	0.00493571	237896	108998	108426	0.0802938
SRR12360689	T142_Jobson_2544	T174_Jobson_3055	SRR12360694	0.00496677	2.29804	0.0107797	0.0244993	0.0117682	159901	138678	137307	0.0244993
SRR12360689	T149_Jobson_2287	T174_Jobson_3055	SRR12360694	0.000528069	0.273978	0.392051	0.425968	0.0012308	166819	135549	135406	0.425968
SRR12360689	T203_Jobson_3212	T174_Jobson_3055	SRR12360694	0.00227242	1.47861	0.0696217	0.116036	0.00532307	165174	135754	135139	0.116036
SRR12360689	T429_Jobson_1522	T174_Jobson_3055	SRR12360694	0.00167557	1.02116	0.15359	0.210269	0.00387356	164094	134507	134057	0.210269
SRR12360689	T577_Murdock_1293	T174_Jobson_3055	SRR12360694	0.00466856	2.26629	0.0117167	0.0261663	0.0108384	158935	136391	135124	0.0261663
SRR12360689	T518_Jobson_3534	T170_Jobson_3036	SRR12360694	0.000448174	0.19977	0.42083	0.448013	0.000827041	245976	107800	107704	0.448013
SRR12360689	T142_Jobson_2544	T170_Jobson_3036	SRR12360694	0.00321724	1.34261	0.0896985	0.142379	0.00762617	160457	139581	138686	0.142379
SRR12360689	T203_Jobson_3212	T170_Jobson_3036	SRR12360694	0.000512008	0.271932	0.392837	0.425968	0.00119878	165757	136868	136728	0.425968
SRR12360689	T577_Murdock_1293	T170_Jobson_3036	SRR12360694	0.00288851	1.23019	0.109313	0.164243	0.00675814	159026	137505	136713	0.164243
SRR12360689	T170_Jobson_3036	T492_Jobson_3105	SRR12360694	8.94846e-05	0.0639903	0.474489	0.480901	0.00014201	307907	91737.2	91720.8	0.480901
SRR12360689	T518_Jobson_3534	T492_Jobson_3105	SRR12360694	0.000526281	0.320679	0.374227	0.41275	0.000970673	247882	107414	107301	0.41275
SRR12360689	T142_Jobson_2544	T492_Jobson_3105	SRR12360694	0.00327032	1.48721	0.0684801	0.114771	0.00783517	160023	139841	138929	0.114771
SRR12360689	T203_Jobson_3212	T492_Jobson_3105	SRR12360694	0.000573096	0.358615	0.359942	0.40043	0.00135117	165969	136617	136461	0.40043
SRR12360689	T577_Murdock_1293	T492_Jobson_3105	SRR12360694	0.00294565	1.40046	0.0806884	0.131082	0.00688658	158727	137640	136832	0.131082
SRR12360689	T170_Jobson_3036	T186_Jobson_3092	SRR12360694	0.00296312	2.83841	0.00226693	0.00627765	0.00474121	291018	93421.2	92869.2	0.00627765
SRR12360689	T174_Jobson_3055	T186_Jobson_3092	SRR12360694	0.000403418	0.408254	0.341543	0.384717	0.000660731	279590	94853	94776.5	0.384717
SRR12360689	T176_Jobson_3066	T186_Jobson_3092	SRR12360694	0.000384469	0.278311	0.390387	0.425361	0.000635426	277493	95297.8	95224.5	0.425361
SRR12360689	T181_Jobson_3075	T186_Jobson_3092	SRR12360694	0.00266454	2.27299	0.0115134	0.0258405	0.00435638	282887	94921.3	94416.8	0.0258405
SRR12360689	T284_Jobson_3508	T186_Jobson_3092	SRR12360694	0.00235045	1.48473	0.068808	0.114893	0.00431912	238445	106933	106431	0.114893
SRR12360689	T477_Jobson_3057	T186_Jobson_3092	SRR12360694	0.00168151	1.74864	0.0401764	0.0754035	0.00272511	285949	94121	93805	0.0754035
SRR12360689	T480_Jobson_3060	T186_Jobson_3092	SRR12360694	0.00174737	1.58822	0.0561182	0.0982614	0.00284356	276393	95046.4	94714.8	0.0982614
SRR12360689	T488_Jobson_3088	T186_Jobson_3092	SRR12360694	0.0015837	1.67034	0.0474257	0.0867543	0.00260621	274068	95971.9	95668.4	0.0867543
SRR12360689	T492_Jobson_3105	T186_Jobson_3092	SRR12360694	0.00285551	2.28927	0.011032	0.0248842	0.00460624	289244	94048.4	93512.8	0.0248842
SRR12360689	T518_Jobson_3534	T186_Jobson_3092	SRR12360694	0.00299798	1.49654	0.0672566	0.113142	0.00559067	235808	108494	107846	0.113142
SRR12360689	T142_Jobson_2544	T186_Jobson_3092	SRR12360694	0.00528706	2.23913	0.0125736	0.0276006	0.0122944	158584	137591	136144	0.0276006
SRR12360689	T149_Jobson_2287	T186_Jobson_3092	SRR12360694	0.000815637	0.385816	0.349816	0.391099	0.0018901	164965	134718	134499	0.391099
SRR12360689	T203_Jobson_3212	T186_Jobson_3092	SRR12360694	0.0025675	1.35085	0.0883723	0.14077	0.00593204	162852	135124	134432	0.14077
SRR12360689	T429_Jobson_1522	T186_Jobson_3092	SRR12360694	0.00197301	1.02383	0.152957	0.21017	0.00452033	162606	133689	133162	0.21017
SRR12360689	T577_Murdock_1293	T186_Jobson_3092	SRR12360694	0.00498654	2.10295	0.0177352	0.0374687	0.0114306	157348	135443	134099	0.0374687
SRR12360689	T170_Jobson_3036	T284_Jobson_3508	SRR12360694	0.000237846	0.136584	0.44568	0.463178	0.000433165	248592	106186	106136	0.463178
SRR12360689	T181_Jobson_3075	T284_Jobson_3508	SRR12360694	1.39622e-05	0.00995919	0.496027	0.496027	2.57942e-05	243440	107435	107432	0.496027
SRR12360689	T492_Jobson_3105	T284_Jobson_3508	SRR12360694	0.000160473	0.12893	0.448706	0.464713	0.000293543	249583	106214	106179	0.464713
SRR12360689	T518_Jobson_3534	T284_Jobson_3508	SRR12360694	0.000762091	0.534853	0.296376	0.346385	0.00126505	289979	96573.3	96426.2	0.346385
SRR12360689	T142_Jobson_2544	T284_Jobson_3508	SRR12360694	0.00340842	1.63231	0.0513066	0.092537	0.00806869	162477	139210	138264	0.092537
SRR12360689	T203_Jobson_3212	T284_Jobson_3508	SRR12360694	0.000698185	0.473149	0.318053	0.364183	0.00163727	166888	136580	136390	0.364183
SRR12360689	T429_Jobson_1522	T284_Jobson_3508	SRR12360694	9.2636e-05	0.0538771	0.478517	0.483989	0.000215674	167161	134949	134924	0.483989
SRR12360689	T577_Murdock_1293	T284_Jobson_3508	SRR12360694	0.00308595	1.57225	0.0579461	0.100309	0.00716434	161116	136940	136098	0.100309
SRR12360689	T115_Jobson_1398	T509_Jobson_3477	SRR12360694	0.000110288	0.0742489	0.470406	0.47892	0.000206854	244091	108063	108039	0.47892
SRR12360689	T170_Jobson_3036	T509_Jobson_3477	SRR12360694	0.00309633	1.70335	0.0442511	0.0814437	0.00560982	249719	105868	105215	0.0814437
SRR12360689	T174_Jobson_3055	T509_Jobson_3477	SRR12360694	0.000835632	0.583603	0.279744	0.331276	0.00152935	240957	106645	106467	0.331276
SRR12360689	T176_Jobson_3066	T509_Jobson_3477	SRR12360694	0.000818066	0.524512	0.299961	0.349243	0.0015054	239873	106945	106770	0.349243
SRR12360689	T181_Jobson_3075	T509_Jobson_3477	SRR12360694	0.00284843	2.13096	0.0165461	0.0354831	0.00520835	245078	106692	106086	0.0354831
SRR12360689	T186_Jobson_3092	T509_Jobson_3477	SRR12360694	0.000478908	0.275146	0.391602	0.425968	0.000882241	238529	106108	106007	0.425968
SRR12360689	T284_Jobson_3508	T509_Jobson_3477	SRR12360694	0.00309558	2.85724	0.00213671	0.0060095	0.00516907	280376	97711.8	97108.7	0.0060095
SRR12360689	T477_Jobson_3057	T509_Jobson_3477	SRR12360694	0.00195674	1.06602	0.143206	0.200547	0.00359331	243867	106913	106495	0.200547
SRR12360689	T480_Jobson_3060	T509_Jobson_3477	SRR12360694	0.002029	1.30242	0.0963866	0.150083	0.00372234	238139	106960	106527	0.150083
SRR12360689	T488_Jobson_3088	T509_Jobson_3477	SRR12360694	0.00188985	1.15856	0.123317	0.181645	0.00348305	237174	107376	106971	0.181645
SRR12360689	T492_Jobson_3105	T509_Jobson_3477	SRR12360694	0.0030202	2.13066	0.0165588	0.0354831	0.00548038	250080	105803	105166	0.0354831
SRR12360689	T518_Jobson_3534	T509_Jobson_3477	SRR12360694	0.00380436	2.39392	0.00833476	0.0195856	0.00647693	278541	98968.2	98218	0.0195856
SRR12360689	T142_Jobson_2544	T509_Jobson_3477	SRR12360694	0.00560196	2.28786	0.0110727	0.0249136	0.0132475	161568	139015	137466	0.0249136
SRR12360689	T149_Jobson_2287	T509_Jobson_3477	SRR12360694	0.0011841	0.567194	0.285291	0.336516	0.0027608	168115	135777	135456	0.336516
SRR12360689	T203_Jobson_3212	T509_Jobson_3477	SRR12360694	0.00292143	1.71104	0.0435371	0.0802938	0.00682785	166146	136232	135438	0.0802938
SRR12360689	T429_Jobson_1522	T509_Jobson_3477	SRR12360694	0.00233614	1.21534	0.112118	0.167897	0.00542703	166107	134742	134114	0.167897
SRR12360689	T577_Murdock_1293	T509_Jobson_3477	SRR12360694	0.00531201	2.45974	0.00695184	0.016729	0.012409	160239	136798	135353	0.016729
SRR12360689	T115_Jobson_1398	T512_Jobson_3493	SRR12360694	0.000787536	0.480908	0.315291	0.36148	0.00149943	233453	109870	109697	0.36148
SRR12360689	T170_Jobson_3036	T512_Jobson_3493	SRR12360694	0.00373418	1.75393	0.0397216	0.0747896	0.0069	238140	107877	107074	0.0747896
SRR12360689	T174_Jobson_3055	T512_Jobson_3493	SRR12360694	0.00151038	0.972186	0.165479	0.221954	0.00282752	230500	108470	108143	0.221954
SRR12360689	T176_Jobson_3066	T512_Jobson_3493	SRR12360694	0.00149611	1.03333	0.150724	0.208055	0.00280585	230445	108415	108091	0.208055
SRR12360689	T181_Jobson_3075	T512_Jobson_3493	SRR12360694	0.00349185	2.11869	0.0170584	0.0362008	0.00650303	234559	108510	107755	0.0362008
SRR12360689	T186_Jobson_3092	T512_Jobson_3493	SRR12360694	0.00116532	0.633545	0.263189	0.314987	0.00215879	229306	107678	107427	0.314987
SRR12360689	T284_Jobson_3508	T512_Jobson_3493	SRR12360694	0.00390547	2.92454	0.00172481	0.00494401	0.00647026	280507	96672.5	95920.4	0.00494401
SRR12360689	T477_Jobson_3057	T512_Jobson_3493	SRR12360694	0.00261655	1.43941	0.0750166	0.123452	0.00489	233581	108568	108002	0.123452
SRR12360689	T480_Jobson_3060	T512_Jobson_3493	SRR12360694	0.0026909	1.65575	0.0488863	0.0888706	0.00503388	228858	108480	107898	0.0888706
SRR12360689	T481_Jobson_3061	T512_Jobson_3493	SRR12360694	0.000459283	0.289106	0.38625	0.422388	0.000864521	225482	108461	108362	0.422388
SRR12360689	T488_Jobson_3088	T512_Jobson_3493	SRR12360694	0.00254859	1.61169	0.0535143	0.0951835	0.00479253	227870	108997	108443	0.0951835
SRR12360689	T492_Jobson_3105	T512_Jobson_3493	SRR12360694	0.00367298	2.24043	0.0125316	0.0275756	0.00677217	239629	107425	106639	0.0275756
SRR12360689	T509_Jobson_3477	T512_Jobson_3493	SRR12360694	0.000762281	0.495641	0.310074	0.356407	0.00128899	272357	97862.2	97713.2	0.356407
SRR12360689	T518_Jobson_3534	T512_Jobson_3493	SRR12360694	0.00465325	3.84583	6.0073e-05	0.000212022	0.00770915	281464	97075.5	96176.3	0.000212022
SRR12360689	T142_Jobson_2544	T512_Jobson_3493	SRR12360694	0.00618015	2.6556	0.0039584	0.0101787	0.014507	161167	138218	136520	0.0101787
SRR12360689	T147_Jobson_2198	T512_Jobson_3493	SRR12360694	0.000194695	0.0958086	0.461836	0.473408	0.000456355	165961	135495	135442	0.473408
SRR12360689	T149_Jobson_2287	T512_Jobson_3493	SRR12360694	0.001743	0.93782	0.174168	0.228668	0.00405026	167652	135132	134662	0.228668
SRR12360689	T201_Jobson_3204	T512_Jobson_3493	SRR12360694	0.000303751	0.201821	0.420028	0.447897	0.000710923	165605	135157	135075	0.447897
SRR12360689	T203_Jobson_3212	T512_Jobson_3493	SRR12360694	0.00349071	2.52724	0.00574819	0.0140964	0.00814731	165789	135508	134566	0.0140964
SRR12360689	T429_Jobson_1522	T512_Jobson_3493	SRR12360694	0.00290941	1.57727	0.0573667	0.0998647	0.00665795	165992	133949	133172	0.0998647
SRR12360689	T577_Murdock_1293	T512_Jobson_3493	SRR12360694	0.00589758	2.70065	0.0034602	0.00905285	0.0136518	160149	136001	134406	0.00905285
SRR12360689	T142_Jobson_2544	T518_Jobson_3534	SRR12360694	0.00286715	1.37054	0.0852593	0.13678	0.00679794	163542	139678	138880	0.13678
SRR12360689	T203_Jobson_3212	T518_Jobson_3534	SRR12360694	0.000159357	0.126694	0.449591	0.465094	0.000373011	169327	136508	136464	0.465094
SRR12360689	T577_Murdock_1293	T518_Jobson_3534	SRR12360694	0.00253358	1.30536	0.0958844	0.14956	0.00593866	162451	137604	136909	0.14956
SRR12360689	T115_Jobson_1398	T201_Jobson_3204	TtPh16-4	0.106736	16.3913	0	0	0.034736	185175	172360	139115	0
SRR12360689	T126_Jobson_1893	T201_Jobson_3204	TtPh16-4	0.0466833	8.18745	1.33411e-16	8.76423e-16	0.0149738	200826	157501	143451	8.76423e-16
SRR12360689	T170_Jobson_3036	T201_Jobson_3204	TtPh16-4	0.1222	23.9289	0	0	0.0394871	183449	174501	136497	0
SRR12360689	T174_Jobson_3055	T201_Jobson_3204	TtPh16-4	0.111292	19.0466	0	0	0.0357894	181026	171299	136989	0
SRR12360689	T176_Jobson_3066	T201_Jobson_3204	TtPh16-4	0.108589	21.1791	0	0	0.0349899	180679	171025	137520	0
SRR12360689	T181_Jobson_3075	T201_Jobson_3204	TtPh16-4	0.120171	24.8333	0	0	0.0385021	183881	172541	135521	0
SRR12360689	T186_Jobson_3092	T201_Jobson_3204	TtPh16-4	0.118303	23.0013	0	0	0.0377316	179027	171273	135036	0
SRR12360689	T284_Jobson_3508	T201_Jobson_3204	TtPh16-4	0.0974004	25.3869	0	0	0.0319547	181733	171825	141324	0
SRR12360689	T477_Jobson_3057	T201_Jobson_3204	TtPh16-4	0.111318	17.0288	0	0	0.0360302	182360	172361	137831	0
SRR12360689	T480_Jobson_3060	T201_Jobson_3204	TtPh16-4	0.120133	23.5527	0	0	0.0383398	180633	171863	134999	0
SRR12360689	T481_Jobson_3061	T201_Jobson_3204	TtPh16-4	0.104058	18.2552	0	0	0.0333511	178270	169136	137253	0
SRR12360689	T488_Jobson_3088	T201_Jobson_3204	TtPh16-4	0.115528	21.1489	0	0	0.036959	182016	171191	135732	0
SRR12360689	T492_Jobson_3105	T201_Jobson_3204	TtPh16-4	0.108989	19.6537	0	0	0.0354459	182390	172811	138844	0
SRR12360689	T509_Jobson_3477	T201_Jobson_3204	TtPh16-4	0.0875018	18.9433	0	0	0.0287152	179386	169762	142443	0
SRR12360689	T512_Jobson_3493	T201_Jobson_3204	TtPh16-4	0.0857406	19.1171	0	0	0.0280025	178282	168610	141980	0
SRR12360689	T518_Jobson_3534	T201_Jobson_3204	TtPh16-4	0.0783701	16.5247	0	0	0.0260997	181990	170401	145633	0
SRR12360689	T142_Jobson_2544	T201_Jobson_3204	TtPh16-4	0.150476	23.1969	0	0	0.0463941	201431	171837	126886	0
SRR12360689	T203_Jobson_3212	T201_Jobson_3204	TtPh16-4	0.0256817	5.11003	1.61051e-07	7.00222e-07	0.00747735	231347	139093	132128	7.00222e-07
SRR12360689	T429_Jobson_1522	T201_Jobson_3204	TtPh16-4	0.0903363	21.337	0	0	0.0283603	192948	162856	135870	0
SRR12360689	T519_Jobson_1901	T201_Jobson_3204	TtPh16-4	0.0756333	16.9757	0	0	0.0228096	183059	153310	131750	0
SRR12360689	T520_Jobson_1910	T201_Jobson_3204	TtPh16-4	0.0396568	7.64438	1.04979e-14	6.29874e-14	0.0125243	199809	153600	141882	6.29874e-14
SRR12360689	T577_Murdock_1293	T201_Jobson_3204	TtPh16-4	0.144001	27.9946	0	0	0.0441063	194992	169466	126803	0
SRR12360689	T115_Jobson_1398	T147_Jobson_2198	TtPh16-4	0.107269	16.4668	0	0	0.0349394	185499	172611	139167	0
SRR12360689	T126_Jobson_1893	T147_Jobson_2198	TtPh16-4	0.047323	7.92058	1.182e-15	7.43916e-15	0.0151833	200915	157664	143416	7.43916e-15
SRR12360689	T170_Jobson_3036	T147_Jobson_2198	TtPh16-4	0.122774	23.5112	0	0	0.0396782	183624	174682	136479	0
SRR12360689	T174_Jobson_3055	T147_Jobson_2198	TtPh16-4	0.111821	18.6575	0	0	0.0360121	181257	171557	137048	0
SRR12360689	T176_Jobson_3066	T147_Jobson_2198	TtPh16-4	0.109068	20.9126	0	0	0.0351877	180569	171357	137653	0
SRR12360689	T181_Jobson_3075	T147_Jobson_2198	TtPh16-4	0.120492	25.1829	0	0	0.0387166	183897	173054	135835	0
SRR12360689	T186_Jobson_3092	T147_Jobson_2198	TtPh16-4	0.119003	23.0115	0	0	0.0379576	179027	171306	134870	0
SRR12360689	T284_Jobson_3508	T147_Jobson_2198	TtPh16-4	0.0979466	24.7391	0	0	0.0321591	181511	172065	141365	0
SRR12360689	T477_Jobson_3057	T147_Jobson_2198	TtPh16-4	0.11182	17.1996	0	0	0.0362178	182728	172653	137924	0
SRR12360689	T480_Jobson_3060	T147_Jobson_2198	TtPh16-4	0.120728	23.3728	0	0	0.0385521	180623	172028	134965	0
SRR12360689	T481_Jobson_3061	T147_Jobson_2198	TtPh16-4	0.10475	18.1012	0	0	0.0335618	178723	169170	137090	0
SRR12360689	T488_Jobson_3088	T147_Jobson_2198	TtPh16-4	0.116216	21.5917	0	0	0.0371666	182424	171235	135578	0
SRR12360689	T492_Jobson_3105	T147_Jobson_2198	TtPh16-4	0.109453	18.9459	0	0	0.0356661	182579	173157	138991	0
SRR12360689	T509_Jobson_3477	T147_Jobson_2198	TtPh16-4	0.0881659	16.8897	0	0	0.0289345	179515	169811	142294	0
SRR12360689	T512_Jobson_3493	T147_Jobson_2198	TtPh16-4	0.086367	19.805	0	0	0.0282253	178225	168733	141904	0
SRR12360689	T518_Jobson_3534	T147_Jobson_2198	TtPh16-4	0.0789168	15.7292	0	0	0.026304	181875	170664	145698	0
SRR12360689	T142_Jobson_2544	T147_Jobson_2198	TtPh16-4	0.150526	23.5431	0	0	0.0465778	200978	172546	127396	0
SRR12360689	T201_Jobson_3204	T147_Jobson_2198	TtPh16-4	0.00077807	0.232801	0.407958	0.439197	0.000214934	252833	127712	127513	0.439197
SRR12360689	T203_Jobson_3212	T147_Jobson_2198	TtPh16-4	0.0263081	5.22051	8.92164e-08	3.97499e-07	0.00769461	231382	139738	132574	3.97499e-07
SRR12360689	T429_Jobson_1522	T147_Jobson_2198	TtPh16-4	0.0907415	20.824	0	0	0.0285816	192645	163383	136198	0
SRR12360689	T519_Jobson_1901	T147_Jobson_2198	TtPh16-4	0.076337	17.3336	0	0	0.0230108	182947	153397	131638	0
SRR12360689	T520_Jobson_1910	T147_Jobson_2198	TtPh16-4	0.0403725	6.89893	2.61975e-12	1.43767e-11	0.0127351	200096	153539	141623	1.43767e-11
SRR12360689	T577_Murdock_1293	T147_Jobson_2198	TtPh16-4	0.144434	31.1491	0	0	0.0443423	194833	169809	126947	0
SRR12360689	T115_Jobson_1398	T149_Jobson_2287	TtPh16-4	0.114072	13.8081	0	0	0.0372588	185273	174251	138567	0
SRR12360689	T126_Jobson_1893	T149_Jobson_2287	TtPh16-4	0.0538464	7.39922	6.8494e-14	3.97707e-13	0.017571	196477	161341	144854	3.97707e-13
SRR12360689	T170_Jobson_3036	T149_Jobson_2287	TtPh16-4	0.129554	17.1872	0	0	0.0420393	183683	176303	135861	0
SRR12360689	T174_Jobson_3055	T149_Jobson_2287	TtPh16-4	0.118551	14.427	0	0	0.0383418	181090	173362	136614	0
SRR12360689	T176_Jobson_3066	T149_Jobson_2287	TtPh16-4	0.115966	14.5307	0	0	0.0375397	180545	172942	136999	0
SRR12360689	T181_Jobson_3075	T149_Jobson_2287	TtPh16-4	0.127143	19.9518	0	0	0.0410693	183407	174902	135443	0
SRR12360689	T186_Jobson_3092	T149_Jobson_2287	TtPh16-4	0.126044	17.4381	0	0	0.0402698	179540	172757	134082	0
SRR12360689	T284_Jobson_3508	T149_Jobson_2287	TtPh16-4	0.105228	19.2382	0	0	0.0345168	182869	172981	140042	0
SRR12360689	T477_Jobson_3057	T149_Jobson_2287	TtPh16-4	0.118563	13.8208	0	0	0.0385518	182330	174385	137417	0
SRR12360689	T480_Jobson_3060	T149_Jobson_2287	TtPh16-4	0.127506	16.9445	0	0	0.0409008	180608	173770	134468	0
SRR12360689	T481_Jobson_3061	T149_Jobson_2287	TtPh16-4	0.11173	13.5051	0	0	0.0359142	178804	170746	136426	0
SRR12360689	T488_Jobson_3088	T149_Jobson_2287	TtPh16-4	0.122926	15.9514	0	0	0.0395016	181944	173091	135195	0
SRR12360689	T492_Jobson_3105	T149_Jobson_2287	TtPh16-4	0.116224	14.3153	0	0	0.0380024	182170	174818	138413	0
SRR12360689	T509_Jobson_3477	T149_Jobson_2287	TtPh16-4	0.0951948	13.7329	0	0	0.0312812	180147	171171	141415	0
SRR12360689	T512_Jobson_3493	T149_Jobson_2287	TtPh16-4	0.0935933	15.0748	0	0	0.0305836	179131	169824	140756	0
SRR12360689	T518_Jobson_3534	T149_Jobson_2287	TtPh16-4	0.0860606	12.1805	0	0	0.0286788	182348	171664	144459	0
SRR12360689	T142_Jobson_2544	T149_Jobson_2287	TtPh16-4	0.159134	18.2725	0	0	0.0488847	204684	172589	125201	0
SRR12360689	T147_Jobson_2198	T149_Jobson_2287	TtPh16-4	0.00772299	1.19196	0.116639	0.174088	0.00242369	209470	146109	143869	0.174088
SRR12360689	T201_Jobson_3204	T149_Jobson_2287	TtPh16-4	0.00844394	1.39368	0.0817079	0.132024	0.00263843	210036	145588	143150	0.132024
SRR12360689	T203_Jobson_3212	T149_Jobson_2287	TtPh16-4	0.032601	5.20466	9.71784e-08	4.3084e-07	0.0100982	211397	148923	139519	4.3084e-07
SRR12360689	T429_Jobson_1522	T149_Jobson_2287	TtPh16-4	0.0975647	14.3189	0	0	0.0309367	192431	165504	136080	0
SRR12360689	T519_Jobson_1901	T149_Jobson_2287	TtPh16-4	0.0825197	13.7599	0	0	0.0253797	178132	157408	133410	0
SRR12360689	T520_Jobson_1910	T149_Jobson_2287	TtPh16-4	0.0467982	7.57258	1.8294e-14	1.06913e-13	0.0151331	192197	158322	144166	1.06913e-13
SRR12360689	T577_Murdock_1293	T149_Jobson_2287	TtPh16-4	0.152134	21.1292	0	0	0.0466409	196862	170780	125678	0
SRR12360689	T115_Jobson_1398	T520_Jobson_1910	TtPh16-4	0.0766105	9.23026	0	0	0.0224867	213489	151265	129737	0
SRR12360689	T126_Jobson_1893	T520_Jobson_1910	TtPh16-4	0.00968672	1.60751	0.0539708	0.0958062	0.00248616	275124	121515	119184	0.0958062
SRR12360689	T170_Jobson_3036	T520_Jobson_1910	TtPh16-4	0.0937256	13.3152	0	0	0.0273165	210995	153371	127085	0
SRR12360689	T174_Jobson_3055	T520_Jobson_1910	TtPh16-4	0.0810747	10.6455	0	0	0.0235667	207474	150624	128032	0
SRR12360689	T176_Jobson_3066	T520_Jobson_1910	TtPh16-4	0.0780155	10.2625	0	0	0.0227648	206211	150524	128737	0
SRR12360689	T181_Jobson_3075	T520_Jobson_1910	TtPh16-4	0.0905205	13.6858	0	0	0.0263299	210772	152411	127109	0
SRR12360689	T186_Jobson_3092	T520_Jobson_1910	TtPh16-4	0.088305	13.0373	0	0	0.0255363	203950	151094	126574	0
SRR12360689	T284_Jobson_3508	T520_Jobson_1910	TtPh16-4	0.0660855	11.6477	0	0	0.0196834	206814	151503	132720	0
SRR12360689	T477_Jobson_3057	T520_Jobson_1910	TtPh16-4	0.0813857	10.1336	0	0	0.0237846	209631	151555	128743	0
SRR12360689	T480_Jobson_3060	T520_Jobson_1910	TtPh16-4	0.0906807	12.9204	0	0	0.0261732	206570	151226	126080	0
SRR12360689	T481_Jobson_3061	T520_Jobson_1910	TtPh16-4	0.0725607	9.79508	0	0	0.0210842	203201	149031	128866	0
SRR12360689	T488_Jobson_3088	T520_Jobson_1910	TtPh16-4	0.0856518	11.4148	0	0	0.0247364	208363	150456	126716	0
SRR12360689	T492_Jobson_3105	T520_Jobson_1910	TtPh16-4	0.0788743	10.1386	0	0	0.0232276	208963	152166	129917	0
SRR12360689	T509_Jobson_3477	T520_Jobson_1910	TtPh16-4	0.0551043	7.76082	4.21906e-15	2.5831e-14	0.0164063	204070	149356	133755	2.5831e-14
SRR12360689	T512_Jobson_3493	T520_Jobson_1910	TtPh16-4	0.0528279	7.63254	1.15084e-14	6.81006e-14	0.0156762	202370	148597	133685	6.81006e-14
SRR12360689	T518_Jobson_3534	T520_Jobson_1910	TtPh16-4	0.0455038	5.83208	2.73707e-09	1.36097e-08	0.0137471	207721	149918	136868	1.36097e-08
SRR12360689	T142_Jobson_2544	T520_Jobson_1910	TtPh16-4	0.110258	13.9444	0	0	0.0342937	194281	167320	134088	0
SRR12360689	T429_Jobson_1522	T520_Jobson_1910	TtPh16-4	0.0510727	7.92374	1.15234e-15	7.30356e-15	0.0160533	189270	157107	141839	7.30356e-15
SRR12360689	T519_Jobson_1901	T520_Jobson_1910	TtPh16-4	0.0408161	8.22261	9.95298e-17	6.63532e-16	0.0104092	229774	125489	115647	6.63532e-16
SRR12360689	T577_Murdock_1293	T520_Jobson_1910	TtPh16-4	0.104155	15.3803	0	0	0.0320068	190149	164027	133081	0
SRR12360689	T115_Jobson_1398	T519_Jobson_1901	TtPh16-4	0.0436789	6.18923	3.02287e-10	1.56355e-09	0.0122025	196489	139609	127923	1.56355e-09
SRR12360689	T170_Jobson_3036	T519_Jobson_1901	TtPh16-4	0.0618668	10.8494	0	0	0.0170885	196198	141118	124674	0
SRR12360689	T174_Jobson_3055	T519_Jobson_1901	TtPh16-4	0.0483338	7.26896	1.81128e-13	1.03831e-12	0.0132975	193835	138268	125518	1.03831e-12
SRR12360689	T176_Jobson_3066	T519_Jobson_1901	TtPh16-4	0.0452712	7.27172	1.77467e-13	1.02385e-12	0.0124696	193002	137894	125949	1.02385e-12
SRR12360689	T181_Jobson_3075	T519_Jobson_1901	TtPh16-4	0.0584588	11.1158	0	0	0.0160882	195818	139960	124500	0
SRR12360689	T186_Jobson_3092	T519_Jobson_1901	TtPh16-4	0.0561473	10.2085	0	0	0.0152779	191734	138042	123364	0
SRR12360689	T284_Jobson_3508	T519_Jobson_1901	TtPh16-4	0.0331366	8.42745	1.76725e-17	1.21414e-16	0.00936624	191757	139378	130437	1.21414e-16
SRR12360689	T477_Jobson_3057	T519_Jobson_1901	TtPh16-4	0.0487567	6.97984	1.47757e-12	8.25971e-12	0.013529	194511	139492	126522	8.25971e-12
SRR12360689	T480_Jobson_3060	T519_Jobson_1901	TtPh16-4	0.0583638	10.0201	0	0	0.0159222	193081	138761	123457	0
SRR12360689	T481_Jobson_3061	T519_Jobson_1901	TtPh16-4	0.0393989	6.17125	3.38771e-10	1.74225e-09	0.0107868	190850	136157	125834	1.74225e-09
SRR12360689	T488_Jobson_3088	T519_Jobson_1901	TtPh16-4	0.0530338	9.26319	0	0	0.0144816	194607	137979	124081	0
SRR12360689	T492_Jobson_3105	T519_Jobson_1901	TtPh16-4	0.0464303	7.05369	8.71192e-13	4.93128e-12	0.0129484	194226	139811	127404	4.93128e-12
SRR12360689	T509_Jobson_3477	T519_Jobson_1901	TtPh16-4	0.0214062	4.34857	6.85128e-06	2.66933e-05	0.00605137	189939	137382	131624	2.66933e-05
SRR12360689	T512_Jobson_3493	T519_Jobson_1901	TtPh16-4	0.0189196	3.7704	8.14936e-05	0.000285386	0.00533128	188852	136525	131455	0.000285386
SRR12360689	T518_Jobson_3534	T519_Jobson_1901	TtPh16-4	0.0116929	1.96463	0.0247286	0.0501255	0.00338197	191264	138764	135556	0.0501255
SRR12360689	T142_Jobson_2544	T519_Jobson_1901	TtPh16-4	0.084095	13.0796	0	0	0.0241324	188433	150767	127377	0
SRR12360689	T429_Jobson_1522	T519_Jobson_1901	TtPh16-4	0.0193923	3.71444	0.000101828	0.000352482	0.00570349	181566	142607	137181	0.000352482
SRR12360689	T577_Murdock_1293	T519_Jobson_1901	TtPh16-4	0.076916	15.5466	0	0	0.0218189	184936	147734	126631	0
SRR12360689	T115_Jobson_1398	T203_Jobson_3212	TtPh16-4	0.0850314	14.3836	0	0	0.0274441	186353	167672	141392	0
SRR12360689	T126_Jobson_1893	T203_Jobson_3212	TtPh16-4	0.0236769	4.01457	2.97766e-05	0.000109383	0.00755218	204770	153139	146055	0.000109383
SRR12360689	T170_Jobson_3036	T203_Jobson_3212	TtPh16-4	0.100437	17.488	0	0	0.0322602	184312	170035	138997	0
SRR12360689	T174_Jobson_3055	T203_Jobson_3212	TtPh16-4	0.0893365	15.4629	0	0	0.0285286	181997	166714	139369	0
SRR12360689	T176_Jobson_3066	T203_Jobson_3212	TtPh16-4	0.086661	17.7637	0	0	0.0276979	181373	166390	139851	0
SRR12360689	T181_Jobson_3075	T203_Jobson_3212	TtPh16-4	0.0980878	20.7071	0	0	0.0312669	184628	168230	138176	0
SRR12360689	T186_Jobson_3092	T203_Jobson_3212	TtPh16-4	0.0964312	19.1097	0	0	0.030477	180080	166412	137140	0
SRR12360689	T284_Jobson_3508	T203_Jobson_3212	TtPh16-4	0.0757207	17.8129	0	0	0.0246624	182922	167177	143642	0
SRR12360689	T477_Jobson_3057	T203_Jobson_3212	TtPh16-4	0.089419	14.443	0	0	0.0287697	182942	167914	140350	0
SRR12360689	T480_Jobson_3060	T203_Jobson_3212	TtPh16-4	0.0982508	20.728	0	0	0.0311181	181472	167105	137206	0
SRR12360689	T481_Jobson_3061	T203_Jobson_3212	TtPh16-4	0.0820674	14.5999	0	0	0.026062	179741	164265	139349	0
SRR12360689	T488_Jobson_3088	T203_Jobson_3212	TtPh16-4	0.0935665	18.3478	0	0	0.0296879	183097	166505	138013	0
SRR12360689	T492_Jobson_3105	T203_Jobson_3212	TtPh16-4	0.0871994	16.2993	0	0	0.0281716	183083	168327	141325	0
SRR12360689	T509_Jobson_3477	T203_Jobson_3212	TtPh16-4	0.065775	13.3003	0	0	0.021396	180848	164894	144541	0
SRR12360689	T512_Jobson_3493	T203_Jobson_3212	TtPh16-4	0.0639077	16.9403	0	0	0.0206803	180156	163685	144020	0
SRR12360689	T518_Jobson_3534	T203_Jobson_3212	TtPh16-4	0.0568335	13.3682	0	0	0.0187667	183629	165519	147717	0
SRR12360689	T142_Jobson_2544	T203_Jobson_3212	TtPh16-4	0.130728	22.9787	0	0	0.0392077	208731	164276	126291	0
SRR12360689	T429_Jobson_1522	T203_Jobson_3212	TtPh16-4	0.0686611	14.6218	0	0	0.021046	198968	155802	135781	0
SRR12360689	T519_Jobson_1901	T203_Jobson_3212	TtPh16-4	0.0515712	9.17293	0	0	0.0154225	185042	148798	134203	0
SRR12360689	T520_Jobson_1910	T203_Jobson_3212	TtPh16-4	0.0160682	2.31943	0.0101859	0.0233265	0.0050759	200875	150259	145507	0.0233265
SRR12360689	T577_Murdock_1293	T203_Jobson_3212	TtPh16-4	0.123635	24.2974	0	0	0.0368981	201186	162216	126519	0
SRR12360689	T115_Jobson_1398	T126_Jobson_1893	TtPh16-4	0.068318	11.0669	0	0	0.0200529	223699	150089	130893	0
SRR12360689	T170_Jobson_3036	T126_Jobson_1893	TtPh16-4	0.0852832	16.5773	0	0	0.0249042	218860	152418	128463	0
SRR12360689	T174_Jobson_3055	T126_Jobson_1893	TtPh16-4	0.072632	13.0798	0	0	0.021139	214744	149603	129343	0
SRR12360689	T176_Jobson_3066	T126_Jobson_1893	TtPh16-4	0.0694652	12.6807	0	0	0.0203099	212933	149763	130308	0
SRR12360689	T181_Jobson_3075	T126_Jobson_1893	TtPh16-4	0.0820178	15.0536	0	0	0.0238859	217537	151520	128549	0
SRR12360689	T186_Jobson_3092	T126_Jobson_1893	TtPh16-4	0.079542	15.9045	0	0	0.0230964	209998	150567	128379	0
SRR12360689	T284_Jobson_3508	T126_Jobson_1893	TtPh16-4	0.0578011	12.3835	0	0	0.0172324	213859	150536	134085	0
SRR12360689	T477_Jobson_3057	T126_Jobson_1893	TtPh16-4	0.0728279	11.6386	0	0	0.0213675	215819	150850	130370	0
SRR12360689	T480_Jobson_3060	T126_Jobson_1893	TtPh16-4	0.0817745	15.7547	0	0	0.0237534	212346	150905	128091	0
SRR12360689	T481_Jobson_3061	T126_Jobson_1893	TtPh16-4	0.063933	11.6157	0	0	0.0186606	208989	148381	130549	0
SRR12360689	T488_Jobson_3088	T126_Jobson_1893	TtPh16-4	0.0767859	14.0712	0	0	0.0223101	214593	150109	128701	0
SRR12360689	T492_Jobson_3105	T126_Jobson_1893	TtPh16-4	0.0702777	12.638	0	0	0.0207934	215614	151664	131747	0
SRR12360689	T509_Jobson_3477	T126_Jobson_1893	TtPh16-4	0.0466499	11.0732	0	0	0.013946	210745	148854	135585	0
SRR12360689	T512_Jobson_3493	T126_Jobson_1893	TtPh16-4	0.0443075	8.1269	2.20201e-16	1.40554e-15	0.0132352	207760	148261	135681	1.40554e-15
SRR12360689	T518_Jobson_3534	T126_Jobson_1893	TtPh16-4	0.0372153	6.24235	2.15526e-10	1.12123e-09	0.0112978	213865	149362	138644	1.12123e-09
SRR12360689	T142_Jobson_2544	T126_Jobson_1893	TtPh16-4	0.101946	15.7295	0	0	0.031879	199137	167007	136106	0
SRR12360689	T429_Jobson_1522	T126_Jobson_1893	TtPh16-4	0.042794	7.68871	7.4315e-15	4.48883e-14	0.0135961	192775	157616	144679	4.48883e-14
SRR12360689	T519_Jobson_1901	T126_Jobson_1893	TtPh16-4	0.0304079	8.15128	1.80032e-16	1.15735e-15	0.00794668	230668	127254	119743	1.15735e-15
SRR12360689	T577_Murdock_1293	T126_Jobson_1893	TtPh16-4	0.0954224	17.5916	0	0	0.0295975	193378	164239	135625	0
SRR12360689	T142_Jobson_2544	T577_Murdock_1293	TtPh16-4	0.00954759	1.75956	0.0392414	0.0740404	0.00235948	266279	120934	118646	0.0740404
SRR12360689	T170_Jobson_3036	T115_Jobson_1398	TtPh16-4	0.0234338	6.81155	4.82763e-12	2.63325e-11	0.00494563	322425	103905	99146.4	2.63325e-11
SRR12360689	T174_Jobson_3055	T115_Jobson_1398	TtPh16-4	0.0051803	1.37597	0.0844157	0.135668	0.0011104	311073	103253	102189	0.135668
SRR12360689	T176_Jobson_3066	T115_Jobson_1398	TtPh16-4	0.00125861	0.294807	0.384071	0.421028	0.000270524	310076	103021	102762	0.421028
SRR12360689	T181_Jobson_3075	T115_Jobson_1398	TtPh16-4	0.0186171	4.74763	1.02907e-06	4.26803e-06	0.00392634	320107	103259	99484.4	4.26803e-06
SRR12360689	T186_Jobson_3092	T115_Jobson_1398	TtPh16-4	0.0145692	4.58531	2.26657e-06	9.1888e-06	0.00311449	303448	104169	101178	9.1888e-06
SRR12360689	T477_Jobson_3057	T115_Jobson_1398	TtPh16-4	0.00629464	1.94159	0.0260931	0.0521862	0.00134	317486	102674	101389	0.0521862
SRR12360689	T480_Jobson_3060	T115_Jobson_1398	TtPh16-4	0.0176535	5.18912	1.05647e-07	4.6609e-07	0.00376427	307608	104298	100680	4.6609e-07
SRR12360689	T488_Jobson_3088	T115_Jobson_1398	TtPh16-4	0.0107626	2.26311	0.0118145	0.0263194	0.00230495	309072	103893	101680	0.0263194
SRR12360689	T492_Jobson_3105	T115_Jobson_1398	TtPh16-4	0.00352524	0.963059	0.167759	0.222689	0.000752717	318572	102670	101949	0.222689
SRR12360689	T142_Jobson_2544	T115_Jobson_1398	TtPh16-4	0.0383938	5.89298	1.89651e-09	9.64327e-09	0.0120745	191515	158286	146581	9.64327e-09
SRR12360689	T577_Murdock_1293	T115_Jobson_1398	TtPh16-4	0.0314822	5.00901	2.73549e-07	1.17235e-06	0.00974247	188868	154279	144861	1.17235e-06
SRR12360689	T170_Jobson_3036	T488_Jobson_3088	TtPh16-4	0.012636	2.96766	0.00150037	0.00437001	0.00264581	311129	102007	99460.9	0.00437001
SRR12360689	T181_Jobson_3075	T488_Jobson_3088	TtPh16-4	0.0077694	1.96846	0.0245074	0.0499981	0.00162505	309563	101304	99741.6	0.0499981
SRR12360689	T186_Jobson_3092	T488_Jobson_3088	TtPh16-4	0.00383102	1.0753	0.14112	0.198761	0.000811618	294621	102092	101313	0.198761
SRR12360689	T480_Jobson_3060	T488_Jobson_3088	TtPh16-4	0.00694609	1.96668	0.0246102	0.0499981	0.00146322	299074	101917	100511	0.0499981
SRR12360689	T142_Jobson_2544	T488_Jobson_3088	TtPh16-4	0.0318829	6.11849	4.72333e-10	2.41534e-09	0.00979407	190140	153611	144119	2.41534e-09
SRR12360689	T577_Murdock_1293	T488_Jobson_3088	TtPh16-4	0.0245979	4.59684	2.14475e-06	8.77398e-06	0.00745433	187710	150060	142854	8.77398e-06
SRR12360689	T115_Jobson_1398	T429_Jobson_1522	TtPh16-4	0.0208347	3.12758	0.00088126	0.00267048	0.00653588	189806	153354	147094	0.00267048
SRR12360689	T170_Jobson_3036	T429_Jobson_1522	TtPh16-4	0.0369315	7.12769	5.10349e-13	2.90705e-12	0.0114533	189410	154677	143659	2.90705e-12
SRR12360689	T174_Jobson_3055	T429_Jobson_1522	TtPh16-4	0.0247493	4.43608	4.5806e-06	1.80813e-05	0.00763994	187096	151626	144302	1.80813e-05
SRR12360689	T176_Jobson_3066	T429_Jobson_1522	TtPh16-4	0.0220321	4.47623	3.79867e-06	1.51947e-05	0.0068064	186574	151197	144678	1.51947e-05
SRR12360689	T181_Jobson_3075	T429_Jobson_1522	TtPh16-4	0.0338052	6.36479	9.77792e-11	5.17655e-10	0.010444	189191	153430	143396	5.17655e-10
SRR12360689	T186_Jobson_3092	T429_Jobson_1522	TtPh16-4	0.0316123	5.81505	3.03076e-09	1.49873e-08	0.00962994	185830	150953	141702	1.49873e-08
SRR12360689	T284_Jobson_3508	T429_Jobson_1522	TtPh16-4	0.0117415	2.71599	0.00330386	0.00866902	0.0036822	189110	151440	147925	0.00866902
SRR12360689	T477_Jobson_3057	T429_Jobson_1522	TtPh16-4	0.0253173	3.92152	4.39954e-05	0.000157752	0.00786819	188419	152766	145222	0.000157752
SRR12360689	T480_Jobson_3060	T429_Jobson_1522	TtPh16-4	0.0335729	7.03785	9.76121e-13	5.49068e-12	0.010278	186800	152057	142178	5.49068e-12
SRR12360689	T481_Jobson_3061	T429_Jobson_1522	TtPh16-4	0.0166867	2.99989	0.00135041	0.00395886	0.00512135	184985	149164	144268	0.00395886
SRR12360689	T488_Jobson_3088	T429_Jobson_1522	TtPh16-4	0.028791	5.52484	1.64889e-08	7.89362e-08	0.00883193	187661	151370	142897	7.89362e-08
SRR12360689	T492_Jobson_3105	T429_Jobson_1522	TtPh16-4	0.0232988	4.34593	6.93448e-06	2.6901e-05	0.00728278	188406	153307	146326	2.6901e-05
SRR12360689	T509_Jobson_3477	T429_Jobson_1522	TtPh16-4	0.00111363	0.224605	0.411143	0.44051	0.000349484	186953	149527	149194	0.44051
SRR12360689	T142_Jobson_2544	T429_Jobson_1522	TtPh16-4	0.0675262	13.0279	0	0	0.0185474	232782	142003	124038	0
SRR12360689	T577_Murdock_1293	T429_Jobson_1522	TtPh16-4	0.05992	13.7726	0	0	0.0162175	227300	138658	122980	0
SRR12360689	T170_Jobson_3036	T181_Jobson_3075	TtPh16-4	0.00497306	1.16614	0.121778	0.179967	0.0010224	323343	99399.9	98416.1	0.179967
SRR12360689	T142_Jobson_2544	T181_Jobson_3075	TtPh16-4	0.0263609	4.26755	9.88155e-06	3.8006e-05	0.00818405	191072	154387	146456	3.8006e-05
SRR12360689	T577_Murdock_1293	T181_Jobson_3075	TtPh16-4	0.0191044	3.699	0.000108225	0.00037319	0.00583835	188365	150512	144869	0.00037319
SRR12360689	T170_Jobson_3036	T176_Jobson_3066	TtPh16-4	0.02256	5.88954	1.93639e-09	9.79074e-09	0.00467604	315449	101967	97467.7	9.79074e-09
SRR12360689	T174_Jobson_3055	T176_Jobson_3066	TtPh16-4	0.00402376	1.16642	0.121723	0.179967	0.0008397	307311	100465	99659.4	0.179967
SRR12360689	T181_Jobson_3075	T176_Jobson_3066	TtPh16-4	0.0176305	4.04911	2.57062e-05	9.56016e-05	0.00365777	313445	101457	97941.9	9.56016e-05
SRR12360689	T186_Jobson_3092	T176_Jobson_3066	TtPh16-4	0.0135159	4.56439	2.50475e-06	1.01089e-05	0.00284682	297134	102460	99727.2	1.01089e-05
SRR12360689	T477_Jobson_3057	T176_Jobson_3066	TtPh16-4	0.00514149	1.05888	0.144827	0.202084	0.00106922	313331	100241	99215.2	0.202084
SRR12360689	T480_Jobson_3060	T176_Jobson_3066	TtPh16-4	0.0168274	5.48641	2.05088e-08	9.6135e-08	0.00349562	305140	101505	98145.1	9.6135e-08
SRR12360689	T488_Jobson_3088	T176_Jobson_3066	TtPh16-4	0.00960287	2.69684	0.00350001	0.00913046	0.00203466	300655	102691	100738	0.00913046
SRR12360689	T492_Jobson_3105	T176_Jobson_3066	TtPh16-4	0.002316	0.963861	0.167558	0.222689	0.000482611	315017	100044	99581.7	0.222689
SRR12360689	T142_Jobson_2544	T176_Jobson_3066	TtPh16-4	0.0381964	6.92695	2.15011e-12	1.18718e-11	0.0118132	189111	155554	144108	1.18718e-11
SRR12360689	T577_Murdock_1293	T176_Jobson_3066	TtPh16-4	0.0311001	5.70662	5.76193e-09	2.8031e-08	0.00947418	186313	151823	142664	2.8031e-08
SRR12360689	T170_Jobson_3036	T480_Jobson_3060	TtPh16-4	0.00575925	1.95752	0.0251429	0.0507368	0.00118463	315173	99512.1	98372.4	0.0507368
SRR12360689	T181_Jobson_3075	T480_Jobson_3060	TtPh16-4	0.000783886	0.198408	0.421363	0.448013	0.000162151	310499	99529	99373.1	0.448013
SRR12360689	T142_Jobson_2544	T480_Jobson_3060	TtPh16-4	0.0271987	5.40441	3.2511e-08	1.48527e-07	0.00834388	189548	152697	144611	1.48527e-07
SRR12360689	T577_Murdock_1293	T480_Jobson_3060	TtPh16-4	0.0198615	3.91385	4.54173e-05	0.000162205	0.00599762	187272	148886	143087	0.000162205
SRR12360689	T115_Jobson_1398	T481_Jobson_3061	TtPh16-4	0.00656415	2.07838	0.0188374	0.0394271	0.00142438	298984	104528	103165	0.0394271
SRR12360689	T170_Jobson_3036	T481_Jobson_3061	TtPh16-4	0.0305437	11.3685	0	0	0.00636174	306304	103271	97149.4	0
SRR12360689	T174_Jobson_3055	T481_Jobson_3061	TtPh16-4	0.0120847	3.73698	9.31218e-05	0.000324455	0.00253223	298991	101654	99226.5	0.000324455
SRR12360689	T176_Jobson_3066	T481_Jobson_3061	TtPh16-4	0.00800332	2.60704	0.00456649	0.0115067	0.00169403	295937	102165	100543	0.0115067
SRR12360689	T181_Jobson_3075	T481_Jobson_3061	TtPh16-4	0.0254362	6.34559	1.10784e-10	5.83074e-10	0.00534502	301854	103563	98425.5	5.83074e-10
SRR12360689	T186_Jobson_3092	T481_Jobson_3061	TtPh16-4	0.0215364	8.19283	1.27556e-16	8.44121e-16	0.00453593	289996	103287	98932.1	8.44121e-16
SRR12360689	T477_Jobson_3057	T481_Jobson_3061	TtPh16-4	0.0132563	3.3993	0.000337789	0.00109751	0.00276175	305632	101195	98546.8	0.00109751
SRR12360689	T480_Jobson_3060	T481_Jobson_3061	TtPh16-4	0.0249009	11.395	0	0	0.00518375	296752	102526	97543.9	0
SRR12360689	T488_Jobson_3088	T481_Jobson_3061	TtPh16-4	0.0174833	4.90636	4.63906e-07	1.94193e-06	0.00372616	292036	104052	100476	1.94193e-06
SRR12360689	T492_Jobson_3105	T481_Jobson_3061	TtPh16-4	0.0103111	4.20597	1.29981e-05	4.9569e-05	0.00217547	303718	102130	100046	4.9569e-05
SRR12360689	T142_Jobson_2544	T481_Jobson_3061	TtPh16-4	0.0440384	7.63304	1.14638e-14	6.81006e-14	0.0134882	187956	154909	141840	6.81006e-14
SRR12360689	T577_Murdock_1293	T481_Jobson_3061	TtPh16-4	0.0369795	6.65609	1.40604e-11	7.62311e-11	0.0111557	185170	151159	140378	7.62311e-11
SRR12360689	T170_Jobson_3036	T477_Jobson_3057	TtPh16-4	0.0176962	4.59267	2.18805e-06	8.91061e-06	0.00360905	325571	99886.7	96413	8.91061e-06
SRR12360689	T181_Jobson_3075	T477_Jobson_3057	TtPh16-4	0.0125487	2.32303	0.0100888	0.0231631	0.00259102	320247	100458	97968.1	0.0231631
SRR12360689	T186_Jobson_3092	T477_Jobson_3057	TtPh16-4	0.0085485	2.11783	0.0170948	0.0362008	0.00177775	306042	100710	99003.1	0.0362008
SRR12360689	T480_Jobson_3060	T477_Jobson_3057	TtPh16-4	0.0118336	3.16778	0.000768027	0.00235913	0.00242885	313673	99788	97453.9	0.00235913
SRR12360689	T488_Jobson_3088	T477_Jobson_3057	TtPh16-4	0.00460485	0.851445	0.197261	0.24824	0.000966607	308809	101227	100299	0.24824
SRR12360689	T142_Jobson_2544	T477_Jobson_3057	TtPh16-4	0.0345381	5.78662	3.59086e-09	1.766e-08	0.0107498	190671	156065	145645	1.766e-08
SRR12360689	T577_Murdock_1293	T477_Jobson_3057	TtPh16-4	0.027442	4.52794	2.97801e-06	1.19652e-05	0.00841119	187928	152253	144120	1.19652e-05
SRR12360689	T170_Jobson_3036	T174_Jobson_3055	TtPh16-4	0.0186459	4.98809	3.04889e-07	1.30047e-06	0.00383975	318238	100904	97209.6	1.30047e-06
SRR12360689	T181_Jobson_3075	T174_Jobson_3055	TtPh16-4	0.0136244	3.08914	0.0010037	0.00300415	0.00282018	314432	100818	98107.7	0.00300415
SRR12360689	T186_Jobson_3092	T174_Jobson_3055	TtPh16-4	0.00959319	2.53052	0.00569464	0.0140416	0.00200666	299446	101426	99498.2	0.0140416
SRR12360689	T477_Jobson_3057	T174_Jobson_3055	TtPh16-4	0.00111686	0.232334	0.408139	0.439197	0.00022973	317853	98712.7	98492.5	0.439197
SRR12360689	T480_Jobson_3060	T174_Jobson_3055	TtPh16-4	0.012881	3.33599	0.000424984	0.0013558	0.00265744	307244	100429	97874.2	0.0013558
SRR12360689	T488_Jobson_3088	T174_Jobson_3055	TtPh16-4	0.00564436	1.1704	0.12092	0.179584	0.00119659	301969	102291	101142	0.179584
SRR12360689	T142_Jobson_2544	T174_Jobson_3055	TtPh16-4	0.0354882	5.28534	6.27369e-08	2.83735e-07	0.0109767	189671	155240	144599	2.83735e-07
SRR12360689	T577_Murdock_1293	T174_Jobson_3055	TtPh16-4	0.0284002	4.61487	1.96671e-06	8.08237e-06	0.00864473	186992	151241	142888	8.08237e-06
SRR12360689	T142_Jobson_2544	T170_Jobson_3036	TtPh16-4	0.0230103	4.01975	2.91301e-05	0.000107889	0.0071698	191724	154422	147475	0.000107889
SRR12360689	T577_Murdock_1293	T170_Jobson_3036	TtPh16-4	0.0156903	3.04851	0.0011499	0.00339315	0.00481875	188755	150808	146149	0.00339315
SRR12360689	T170_Jobson_3036	T492_Jobson_3105	TtPh16-4	0.0205797	5.45004	2.51795e-08	1.16812e-07	0.00419564	328673	100098	96061.4	1.16812e-07
SRR12360689	T174_Jobson_3055	T492_Jobson_3105	TtPh16-4	0.00171496	0.464368	0.321192	0.367063	0.000357842	315610	100149	99806.3	0.367063
SRR12360689	T181_Jobson_3075	T492_Jobson_3105	TtPh16-4	0.015353	3.13445	0.000860896	0.00262646	0.00317704	322010	100959	97905.9	0.00262646
SRR12360689	T186_Jobson_3092	T492_Jobson_3105	TtPh16-4	0.0113808	4.01596	2.96026e-05	0.00010919	0.0023645	309019	100883	98612.5	0.00010919
SRR12360689	T477_Jobson_3057	T492_Jobson_3105	TtPh16-4	0.00283397	0.736548	0.230699	0.282105	0.000587488	322195	99641.6	99078.5	0.282105
SRR12360689	T480_Jobson_3060	T492_Jobson_3105	TtPh16-4	0.0145106	4.93896	3.92709e-07	1.65933e-06	0.0030138	312295	101281	98383.9	1.65933e-06
SRR12360689	T488_Jobson_3088	T492_Jobson_3105	TtPh16-4	0.00729298	1.80263	0.0357233	0.0682611	0.001554	306839	102979	101487	0.0682611
SRR12360689	T142_Jobson_2544	T492_Jobson_3105	TtPh16-4	0.0361412	6.3988	7.83032e-11	4.16999e-10	0.0113335	190034	157447	146463	4.16999e-10
SRR12360689	T577_Murdock_1293	T492_Jobson_3105	TtPh16-4	0.0291043	5.23689	8.16547e-08	3.67446e-07	0.00898975	187238	153746	145050	3.67446e-07
SRR12360689	T170_Jobson_3036	T186_Jobson_3092	TtPh16-4	0.0089623	2.6582	0.00392795	0.0101294	0.0018364	312243	99435	97668.5	0.0101294
SRR12360689	T181_Jobson_3075	T186_Jobson_3092	TtPh16-4	0.00389733	1.06238	0.144031	0.201286	0.000813936	303989	100813	100030	0.201286
SRR12360689	T480_Jobson_3060	T186_Jobson_3092	TtPh16-4	0.00313254	1.19835	0.11539	0.17251	0.000652181	296924	100365	99738.6	0.17251
SRR12360689	T142_Jobson_2544	T186_Jobson_3092	TtPh16-4	0.0294553	4.93596	3.98784e-07	1.67713e-06	0.00898841	188468	152263	143550	1.67713e-06
SRR12360689	T577_Murdock_1293	T186_Jobson_3092	TtPh16-4	0.0220983	4.00331	3.12315e-05	0.000114262	0.00664643	185721	148605	142179	0.000114262
SRR12360689	T115_Jobson_1398	T284_Jobson_3508	TtPh16-4	0.0114909	1.66053	0.048404	0.0883643	0.00286557	264645	120804	118059	0.0883643
SRR12360689	T170_Jobson_3036	T284_Jobson_3508	TtPh16-4	0.0325022	5.49238	1.98279e-08	9.39216e-08	0.00779482	270554	119175	111672	9.39216e-08
SRR12360689	T174_Jobson_3055	T284_Jobson_3508	TtPh16-4	0.016287	2.60091	0.00464887	0.0116545	0.00397387	260238	118838	115029	0.0116545
SRR12360689	T176_Jobson_3066	T284_Jobson_3508	TtPh16-4	0.0128019	2.12006	0.0170003	0.0361709	0.00313753	259859	118818	115814	0.0361709
SRR12360689	T181_Jobson_3075	T284_Jobson_3508	TtPh16-4	0.0278748	5.1794	1.11303e-07	4.88647e-07	0.00677865	265176	120198	113678	4.88647e-07
SRR12360689	T186_Jobson_3092	T284_Jobson_3508	TtPh16-4	0.0248682	4.1842	1.43083e-05	5.42053e-05	0.00597302	259194	118206	112470	5.42053e-05
SRR12360689	T477_Jobson_3057	T284_Jobson_3508	TtPh16-4	0.0171685	2.4304	0.00754119	0.0179552	0.00420258	264117	119359	115329	0.0179552
SRR12360689	T480_Jobson_3060	T284_Jobson_3508	TtPh16-4	0.0273259	4.72896	1.12834e-06	4.65828e-06	0.00662105	259236	119616	113252	4.65828e-06
SRR12360689	T481_Jobson_3061	T284_Jobson_3508	TtPh16-4	0.00589081	0.941534	0.173216	0.228316	0.00144498	253146	117943	116561	0.228316
SRR12360689	T488_Jobson_3088	T284_Jobson_3508	TtPh16-4	0.0211024	3.60641	0.000155232	0.000525221	0.00516666	257495	119936	114979	0.000525221
SRR12360689	T492_Jobson_3105	T284_Jobson_3508	TtPh16-4	0.0149367	2.31415	0.0103296	0.0235955	0.00361812	270102	117759	114293	0.0235955
SRR12360689	T142_Jobson_2544	T284_Jobson_3508	TtPh16-4	0.0476064	8.38289	2.5804e-17	1.74614e-16	0.0149085	191228	158988	144538	1.74614e-16
SRR12360689	T577_Murdock_1293	T284_Jobson_3508	TtPh16-4	0.0408321	9.05553	5.42101e-20	3.81165e-19	0.0125892	188161	155012	142850	3.81165e-19
SRR12360689	T115_Jobson_1398	T509_Jobson_3477	TtPh16-4	0.0250527	4.17996	1.45777e-05	5.48951e-05	0.00619376	263678	121256	115329	5.48951e-05
SRR12360689	T170_Jobson_3036	T509_Jobson_3477	TtPh16-4	0.04663	9.22009	0	0	0.0111032	270163	119918	109233	0
SRR12360689	T174_Jobson_3055	T509_Jobson_3477	TtPh16-4	0.030192	5.46925	2.25967e-08	1.05373e-07	0.00729635	259982	119277	112285	1.05373e-07
SRR12360689	T176_Jobson_3066	T509_Jobson_3477	TtPh16-4	0.0265748	5.11798	1.54413e-07	6.7462e-07	0.00645651	258805	119483	113297	6.7462e-07
SRR12360689	T181_Jobson_3075	T509_Jobson_3477	TtPh16-4	0.0419674	7.63178	1.15771e-14	6.81006e-14	0.0100904	265216	120436	110734	6.81006e-14
SRR12360689	T186_Jobson_3092	T509_Jobson_3477	TtPh16-4	0.0389058	7.87638	1.68496e-15	1.0531e-14	0.00928979	257896	119080	110161	1.0531e-14
SRR12360689	T284_Jobson_3508	T509_Jobson_3477	TtPh16-4	0.0151691	2.92452	0.00172491	0.00494401	0.00333249	295544	106486	103304	0.00494401
SRR12360689	T477_Jobson_3057	T509_Jobson_3477	TtPh16-4	0.0309487	5.09271	1.7649e-07	7.63659e-07	0.00752425	263463	120114	112903	7.63659e-07
SRR12360689	T480_Jobson_3060	T509_Jobson_3477	TtPh16-4	0.0413045	7.84205	2.21633e-15	1.37565e-14	0.00993076	257897	120325	110779	1.37565e-14
SRR12360689	T481_Jobson_3061	T509_Jobson_3477	TtPh16-4	0.0196232	3.54918	0.000193213	0.000641667	0.00477255	252285	118566	114003	0.000641667
SRR12360689	T488_Jobson_3088	T509_Jobson_3477	TtPh16-4	0.0349364	6.42074	6.78085e-11	3.6326e-10	0.0084779	256753	120561	112422	3.6326e-10
SRR12360689	T492_Jobson_3105	T509_Jobson_3477	TtPh16-4	0.0288944	5.86946	2.18613e-09	1.09917e-08	0.00693791	269042	118371	111722	1.09917e-08
SRR12360689	T142_Jobson_2544	T509_Jobson_3477	TtPh16-4	0.0582386	9.71188	0	0	0.018185	189141	160194	142562	0
SRR12360689	T577_Murdock_1293	T509_Jobson_3477	TtPh16-4	0.0516267	10.9005	0	0	0.0158738	186119	156284	140939	0
SRR12360689	T115_Jobson_1398	T512_Jobson_3493	TtPh16-4	0.0274666	4.45085	4.27649e-06	1.69552e-05	0.00691011	253173	123734	117119	1.69552e-05
SRR12360689	T170_Jobson_3036	T512_Jobson_3493	TtPh16-4	0.0485771	8.51416	8.40257e-18	5.81716e-17	0.0118231	258873	122755	111381	5.81716e-17
SRR12360689	T174_Jobson_3055	T512_Jobson_3493	TtPh16-4	0.0325771	5.22616	8.65348e-08	3.87469e-07	0.00801344	249594	121709	114029	3.87469e-07
SRR12360689	T176_Jobson_3066	T512_Jobson_3493	TtPh16-4	0.0291152	5.34411	4.54319e-08	2.06509e-07	0.00718021	249377	121493	114618	2.06509e-07
SRR12360689	T181_Jobson_3075	T512_Jobson_3493	TtPh16-4	0.0441296	8.40598	2.11962e-17	1.4452e-16	0.010812	254819	122916	112526	1.4452e-16
SRR12360689	T186_Jobson_3092	T512_Jobson_3493	TtPh16-4	0.0412568	7.70418	6.58447e-15	4.00407e-14	0.0100006	248718	121235	111628	4.00407e-14
SRR12360689	T284_Jobson_3508	T512_Jobson_3493	TtPh16-4	0.0187207	4.9442	3.82294e-07	1.62295e-06	0.00405317	295003	105314	101444	1.62295e-06
SRR12360689	T477_Jobson_3057	T512_Jobson_3493	TtPh16-4	0.0333855	5.56459	1.31385e-08	6.35734e-08	0.00823907	253131	122263	114363	6.35734e-08
SRR12360689	T480_Jobson_3060	T512_Jobson_3493	TtPh16-4	0.043567	8.17933	1.42735e-16	9.24183e-16	0.0106514	248801	122568	112334	9.24183e-16
SRR12360689	T481_Jobson_3061	T512_Jobson_3493	TtPh16-4	0.0222653	3.67332	0.000119711	0.000411221	0.00549581	243445	120569	115317	0.000411221
SRR12360689	T488_Jobson_3088	T512_Jobson_3493	TtPh16-4	0.0373131	6.44612	5.7374e-11	3.09201e-10	0.00919751	247437	122709	113881	3.09201e-10
SRR12360689	T492_Jobson_3105	T512_Jobson_3493	TtPh16-4	0.0313631	5.42569	2.88662e-08	1.32549e-07	0.00765698	258692	120633	113296	1.32549e-07
SRR12360689	T509_Jobson_3477	T512_Jobson_3493	TtPh16-4	0.00326316	0.657542	0.255416	0.306908	0.000723432	286164	105814	105126	0.306908
SRR12360689	T142_Jobson_2544	T512_Jobson_3493	TtPh16-4	0.0608881	11.6787	0	0	0.0189036	188408	159603	141283	0
SRR12360689	T429_Jobson_1522	T512_Jobson_3493	TtPh16-4	0.00119908	0.250404	0.401138	0.433923	0.000373972	186383	148486	148130	0.433923
SRR12360689	T577_Murdock_1293	T512_Jobson_3493	TtPh16-4	0.0543369	12.1484	0	0	0.0165774	185553	155550	139517	0
SRR12360689	T115_Jobson_1398	T518_Jobson_3534	TtPh16-4	0.0346557	6.24243	2.15413e-10	1.12123e-09	0.00885514	262102	126555	118077	1.12123e-09
SRR12360689	T170_Jobson_3036	T518_Jobson_3534	TtPh16-4	0.0555946	10.281	0	0	0.0137495	267026	125660	112424	0
SRR12360689	T174_Jobson_3055	T518_Jobson_3534	TtPh16-4	0.0397738	7.76835	3.97572e-15	2.45079e-14	0.00995929	257289	124727	115184	2.45079e-14
SRR12360689	T176_Jobson_3066	T518_Jobson_3534	TtPh16-4	0.036298	8.18448	1.36718e-16	8.91639e-16	0.00912376	256681	124718	115981	8.91639e-16
SRR12360689	T181_Jobson_3075	T518_Jobson_3534	TtPh16-4	0.0509902	10.7619	0	0	0.0127416	262043	126271	114019	0
SRR12360689	T186_Jobson_3092	T518_Jobson_3534	TtPh16-4	0.0483307	9.65698	0	0	0.0119464	255449	124393	112923	0
SRR12360689	T284_Jobson_3508	T518_Jobson_3534	TtPh16-4	0.0273183	5.52671	1.63144e-08	7.85185e-08	0.00600789	304445	107799	102066	7.85185e-08
SRR12360689	T477_Jobson_3057	T518_Jobson_3534	TtPh16-4	0.0405716	6.94611	1.87743e-12	1.04302e-11	0.0101826	261454	125192	115430	1.04302e-11
SRR12360689	T480_Jobson_3060	T518_Jobson_3534	TtPh16-4	0.0505175	10.5512	0	0	0.0125857	255804	125774	113678	0
SRR12360689	T481_Jobson_3061	T518_Jobson_3534	TtPh16-4	0.0295333	5.48785	2.03425e-08	9.58547e-08	0.00744193	250077	124007	116893	9.58547e-08
SRR12360689	T488_Jobson_3088	T518_Jobson_3534	TtPh16-4	0.0444246	8.69196	1.78893e-18	1.24809e-17	0.011139	255258	125666	114976	1.24809e-17
SRR12360689	T492_Jobson_3105	T518_Jobson_3534	TtPh16-4	0.0386558	8.27271	6.54858e-17	4.3983e-16	0.00960038	267264	123589	114390	4.3983e-16
SRR12360689	T509_Jobson_3477	T518_Jobson_3534	TtPh16-4	0.0118301	2.85187	0.00217315	0.00607402	0.00267954	292503	109087	106536	0.00607402
SRR12360689	T512_Jobson_3493	T518_Jobson_3534	TtPh16-4	0.00885419	2.34894	0.00941341	0.0218917	0.00195893	294488	106107	104245	0.0218917
SRR12360689	T142_Jobson_2544	T518_Jobson_3534	TtPh16-4	0.0656216	12.3742	0	0	0.0208212	190830	163874	143691	0
SRR12360689	T429_Jobson_1522	T518_Jobson_3534	TtPh16-4	0.00733154	1.62406	0.0521817	0.0935528	0.00233188	189543	152385	150167	0.0935528
SRR12360689	T577_Murdock_1293	T518_Jobson_3534	TtPh16-4	0.0591979	12.217	0	0	0.0185047	188037	160098	142202	0
SRR12360689	T115_Jobson_1398	T126_Jobson_1893	T142_Jobson_2544	0.0633667	12.3722	0	0	0.0505922	193321	151842	133745	0
SRR12360689	T115_Jobson_1398	T126_Jobson_1893	T147_Jobson_2198	0.101559	17.0258	0	0	0.109427	180775	164665	134302	0
SRR12360689	T115_Jobson_1398	T126_Jobson_1893	T149_Jobson_2287	0.0813356	17.625	0	0	0.0895933	182279	160292	136179	0
SRR12360689	T115_Jobson_1398	T126_Jobson_1893	T201_Jobson_3204	0.102288	18.4862	0	0	0.116556	180628	164393	133883	0
SRR12360689	T115_Jobson_1398	T126_Jobson_1893	T203_Jobson_3212	0.110132	15.5724	0	0	0.118	180960	166064	133115	0
SRR12360689	T115_Jobson_1398	T126_Jobson_1893	T577_Murdock_1293	0.0490776	12.1256	0	0	0.0494601	191383	146913	133167	0
SRR12360689	T170_Jobson_3036	T126_Jobson_1893	T142_Jobson_2544	0.0656007	12.1297	0	0	0.0524608	186861	152548	133766	0
SRR12360689	T170_Jobson_3036	T126_Jobson_1893	T147_Jobson_2198	0.114618	21.8057	0	0	0.121915	175761	166818	132509	0
SRR12360689	T170_Jobson_3036	T126_Jobson_1893	T149_Jobson_2287	0.0935433	19.1906	0	0	0.101777	177053	162234	134478	0
SRR12360689	T170_Jobson_3036	T126_Jobson_1893	T201_Jobson_3204	0.115183	22.0977	0	0	0.129435	175482	166415	132038	0
SRR12360689	T170_Jobson_3036	T126_Jobson_1893	T203_Jobson_3212	0.124907	20.4507	0	0	0.131792	175930	168202	130848	0
SRR12360689	T170_Jobson_3036	T126_Jobson_1893	T429_Jobson_1522	0.0467929	11.8081	0	0	0.0531031	180753	149469	136106	0
SRR12360689	T170_Jobson_3036	T126_Jobson_1893	T577_Murdock_1293	0.053986	12.4886	0	0	0.0542154	185165	147862	132714	0
SRR12360689	T174_Jobson_3055	T126_Jobson_1893	T142_Jobson_2544	0.0631408	12.9274	0	0	0.0503173	184209	151199	133239	0
SRR12360689	T174_Jobson_3055	T126_Jobson_1893	T147_Jobson_2198	0.112778	17.3425	0	0	0.119755	173162	165520	131970	0
SRR12360689	T174_Jobson_3055	T126_Jobson_1893	T149_Jobson_2287	0.0929536	22.1	0	0	0.100395	174643	161126	133719	0
SRR12360689	T174_Jobson_3055	T126_Jobson_1893	T201_Jobson_3204	0.113304	19.7855	0	0	0.126972	172830	165064	131466	0
SRR12360689	T174_Jobson_3055	T126_Jobson_1893	T203_Jobson_3212	0.122272	17.4749	0	0	0.128929	173233	166807	130460	0
SRR12360689	T174_Jobson_3055	T126_Jobson_1893	T429_Jobson_1522	0.0445206	10.9559	0	0	0.0502569	178087	148106	135480	0
SRR12360689	T174_Jobson_3055	T126_Jobson_1893	T577_Murdock_1293	0.0489217	11.9803	0	0	0.0492114	182323	146322	132673	0
SRR12360689	T176_Jobson_3066	T115_Jobson_1398	T520_Jobson_1910	0.0289843	11.0387	0	0	0.0247697	239344	116041	109503	0
SRR12360689	T176_Jobson_3066	T126_Jobson_1893	T142_Jobson_2544	0.0632039	11.8269	0	0	0.0504705	182673	151633	133605	0
SRR12360689	T176_Jobson_3066	T126_Jobson_1893	T147_Jobson_2198	0.114184	18.7087	0	0	0.121331	171742	166071	132032	0
SRR12360689	T176_Jobson_3066	T126_Jobson_1893	T149_Jobson_2287	0.0931758	19.6927	0	0	0.10096	173060	161512	133979	0
SRR12360689	T176_Jobson_3066	T126_Jobson_1893	T201_Jobson_3204	0.113141	19.2658	0	0	0.127042	171433	165637	131966	0
SRR12360689	T176_Jobson_3066	T126_Jobson_1893	T203_Jobson_3212	0.122842	18.2469	0	0	0.129567	171944	167488	130841	0
SRR12360689	T176_Jobson_3066	T126_Jobson_1893	T429_Jobson_1522	0.0446892	10.6635	0	0	0.0506452	176672	148661	135942	0
SRR12360689	T176_Jobson_3066	T126_Jobson_1893	T577_Murdock_1293	0.0504023	11.3076	0	0	0.0507078	180999	146968	132864	0
SRR12360689	T181_Jobson_3075	T126_Jobson_1893	T142_Jobson_2544	0.0644492	13.1802	0	0	0.0515513	185958	152071	133656	0
SRR12360689	T181_Jobson_3075	T126_Jobson_1893	T147_Jobson_2198	0.108384	17.5029	0	0	0.116205	174227	165709	133301	0
SRR12360689	T181_Jobson_3075	T126_Jobson_1893	T149_Jobson_2287	0.0898953	21.9568	0	0	0.0981431	175826	161433	134803	0
SRR12360689	T181_Jobson_3075	T126_Jobson_1893	T201_Jobson_3204	0.107223	21.0838	0	0	0.121504	173785	165143	133158	0
SRR12360689	T181_Jobson_3075	T126_Jobson_1893	T203_Jobson_3212	0.117834	17.4704	0	0	0.125355	174418	167116	131884	0
SRR12360689	T181_Jobson_3075	T126_Jobson_1893	T429_Jobson_1522	0.0432742	11.8261	0	0	0.0492026	179536	148679	136345	0
SRR12360689	T181_Jobson_3075	T126_Jobson_1893	T577_Murdock_1293	0.0508791	12.3952	0	0	0.0511954	184109	147232	132975	0
SRR12360689	T186_Jobson_3092	T115_Jobson_1398	T147_Jobson_2198	0.0239985	9.52774	0	0	0.0182766	263187	110242	105074	0
SRR12360689	T186_Jobson_3092	T115_Jobson_1398	T520_Jobson_1910	0.0414357	14.7567	0	0	0.0351151	233247	117720	108353	0
SRR12360689	T186_Jobson_3092	T126_Jobson_1893	T142_Jobson_2544	0.0635843	12.9578	0	0	0.0507793	178794	151493	133380	0
SRR12360689	T186_Jobson_3092	T126_Jobson_1893	T147_Jobson_2198	0.119457	22.2624	0	0	0.126073	168412	166480	130950	0
SRR12360689	T186_Jobson_3092	T126_Jobson_1893	T149_Jobson_2287	0.0961284	21.6003	0	0	0.103651	169457	161649	133297	0
SRR12360689	T186_Jobson_3092	T126_Jobson_1893	T201_Jobson_3204	0.119909	25.159	0	0	0.132994	168170	166114	130542	0
SRR12360689	T186_Jobson_3092	T126_Jobson_1893	T203_Jobson_3212	0.127588	21.5591	0	0	0.134035	168467	167750	129788	0
SRR12360689	T186_Jobson_3092	T126_Jobson_1893	T429_Jobson_1522	0.0465152	10.5095	0	0	0.052514	172974	148702	135483	0
SRR12360689	T186_Jobson_3092	T126_Jobson_1893	T577_Murdock_1293	0.0508929	14.0505	0	0	0.0511037	177010	146719	132508	0
SRR12360689	T186_Jobson_3092	T477_Jobson_3057	T520_Jobson_1910	0.0239023	9.7017	0	0	0.019557	236222	111778	106559	0
SRR12360689	T284_Jobson_3508	T126_Jobson_1893	T142_Jobson_2544	0.0567043	9.64925	0	0	0.046019	183457	152264	135922	0
SRR12360689	T284_Jobson_3508	T126_Jobson_1893	T147_Jobson_2198	0.112268	18.5189	0	0	0.120515	173281	167457	133652	0
SRR12360689	T284_Jobson_3508	T126_Jobson_1893	T149_Jobson_2287	0.0845629	21.4779	0	0	0.0934885	173609	161909	136661	0
SRR12360689	T284_Jobson_3508	T126_Jobson_1893	T201_Jobson_3204	0.111227	19.5921	0	0	0.12653	172880	166932	133514	0
SRR12360689	T284_Jobson_3508	T126_Jobson_1893	T203_Jobson_3212	0.11929	16.6746	0	0	0.127412	172961	168352	132467	0
SRR12360689	T284_Jobson_3508	T126_Jobson_1893	T577_Murdock_1293	0.0440243	10.1383	0	0	0.044988	181706	147522	135081	0
SRR12360689	T477_Jobson_3057	T126_Jobson_1893	T142_Jobson_2544	0.0628764	14.0893	0	0	0.0504066	185018	152179	134175	0
SRR12360689	T477_Jobson_3057	T126_Jobson_1893	T147_Jobson_2198	0.110865	18.1355	0	0	0.118551	173682	166213	133037	0
SRR12360689	T477_Jobson_3057	T126_Jobson_1893	T149_Jobson_2287	0.0917246	19.6541	0	0	0.0998434	175155	161810	134620	0
SRR12360689	T477_Jobson_3057	T126_Jobson_1893	T201_Jobson_3204	0.111674	22.3512	0	0	0.125949	173469	165876	132549	0
SRR12360689	T477_Jobson_3057	T126_Jobson_1893	T203_Jobson_3212	0.122421	19.8724	0	0	0.129085	174052	167798	131195	0
SRR12360689	T477_Jobson_3057	T126_Jobson_1893	T429_Jobson_1522	0.0435947	10.2396	0	0	0.0495776	178736	148927	136484	0
SRR12360689	T477_Jobson_3057	T126_Jobson_1893	T577_Murdock_1293	0.0496663	11.8481	0	0	0.0501746	183190	147361	133416	0
SRR12360689	T480_Jobson_3060	T126_Jobson_1893	T142_Jobson_2544	0.0634938	13.1173	0	0	0.050662	180844	151533	133439	0
SRR12360689	T480_Jobson_3060	T126_Jobson_1893	T147_Jobson_2198	0.116236	22.0864	0	0	0.123016	170347	166405	131749	0
SRR12360689	T480_Jobson_3060	T126_Jobson_1893	T149_Jobson_2287	0.0958635	21.8532	0	0	0.103627	171559	161741	133444	0
SRR12360689	T480_Jobson_3060	T126_Jobson_1893	T201_Jobson_3204	0.116208	24.7184	0	0	0.130234	170022	165956	131401	0
SRR12360689	T480_Jobson_3060	T126_Jobson_1893	T203_Jobson_3212	0.125141	19.7621	0	0	0.131457	170243	167517	130253	0
SRR12360689	T480_Jobson_3060	T126_Jobson_1893	T429_Jobson_1522	0.0470067	12.6903	0	0	0.0530223	174979	148698	135346	0
SRR12360689	T480_Jobson_3060	T126_Jobson_1893	T577_Murdock_1293	0.0485147	11.9113	0	0	0.0488797	178919	146618	133050	0
SRR12360689	T481_Jobson_3061	T115_Jobson_1398	T520_Jobson_1910	0.0351937	12.2802	0	0	0.0303406	230524	118457	110403	0
SRR12360689	T481_Jobson_3061	T126_Jobson_1893	T142_Jobson_2544	0.0594714	12.9415	0	0	0.0475243	179149	150672	133756	0
SRR12360689	T481_Jobson_3061	T126_Jobson_1893	T147_Jobson_2198	0.113292	18.558	0	0	0.119834	168683	165575	131876	0
SRR12360689	T481_Jobson_3061	T126_Jobson_1893	T149_Jobson_2287	0.0918737	19.1763	0	0	0.099294	169889	160905	133827	0
SRR12360689	T481_Jobson_3061	T126_Jobson_1893	T201_Jobson_3204	0.115321	21.6751	0	0	0.129009	168571	165338	131147	0
SRR12360689	T481_Jobson_3061	T126_Jobson_1893	T203_Jobson_3212	0.121526	19.3791	0	0	0.128229	168721	166828	130674	0
SRR12360689	T481_Jobson_3061	T126_Jobson_1893	T429_Jobson_1522	0.0432888	11.0335	0	0	0.0488304	173361	147913	135638	0
SRR12360689	T481_Jobson_3061	T126_Jobson_1893	T577_Murdock_1293	0.0464861	11.4363	0	0	0.0468592	177363	145894	132933	0
SRR12360689	T488_Jobson_3088	T126_Jobson_1893	T142_Jobson_2544	0.0597509	12.0254	0	0	0.0477747	183197	150843	133833	0
SRR12360689	T488_Jobson_3088	T126_Jobson_1893	T147_Jobson_2198	0.107625	18.92	0	0	0.114889	171969	164984	132922	0
SRR12360689	T488_Jobson_3088	T126_Jobson_1893	T149_Jobson_2287	0.0890731	21.6011	0	0	0.0967541	173537	160676	134393	0
SRR12360689	T488_Jobson_3088	T126_Jobson_1893	T201_Jobson_3204	0.109377	22.1744	0	0	0.123329	171928	164818	132318	0
SRR12360689	T488_Jobson_3088	T126_Jobson_1893	T203_Jobson_3212	0.117581	20.5297	0	0	0.124781	172288	166518	131479	0
SRR12360689	T488_Jobson_3088	T126_Jobson_1893	T429_Jobson_1522	0.0416009	9.87646	0	0	0.0469988	177104	147779	135975	0
SRR12360689	T488_Jobson_3088	T126_Jobson_1893	T577_Murdock_1293	0.0461847	10.7725	0	0	0.0466413	181422	146077	133180	0
SRR12360689	T492_Jobson_3105	T126_Jobson_1893	T142_Jobson_2544	0.0676403	13.1733	0	0	0.0543298	185399	153579	134119	0
SRR12360689	T492_Jobson_3105	T126_Jobson_1893	T147_Jobson_2198	0.112432	18.6657	0	0	0.120472	173804	167353	133524	0
SRR12360689	T492_Jobson_3105	T126_Jobson_1893	T149_Jobson_2287	0.0931338	20.0353	0	0	0.102092	175381	163054	135270	0
SRR12360689	T492_Jobson_3105	T126_Jobson_1893	T201_Jobson_3204	0.112393	19.8492	0	0	0.127294	173574	166999	133253	0
SRR12360689	T492_Jobson_3105	T126_Jobson_1893	T203_Jobson_3212	0.122543	19.5062	0	0	0.130209	174127	168891	132017	0
SRR12360689	T492_Jobson_3105	T126_Jobson_1893	T429_Jobson_1522	0.0452363	11.9476	0	0	0.0515862	178943	150152	137156	0
SRR12360689	T492_Jobson_3105	T126_Jobson_1893	T577_Murdock_1293	0.0551858	14.2343	0	0	0.0557008	183615	148804	133239	0
SRR12360689	T509_Jobson_3477	T126_Jobson_1893	T142_Jobson_2544	0.0572059	10.1926	0	0	0.0461935	181781	152021	135569	0
SRR12360689	T509_Jobson_3477	T126_Jobson_1893	T147_Jobson_2198	0.111613	19.1462	0	0	0.119812	171450	167059	133511	0
SRR12360689	T509_Jobson_3477	T126_Jobson_1893	T149_Jobson_2287	0.0878049	18.9234	0	0	0.0965038	172315	162047	135887	0
SRR12360689	T509_Jobson_3477	T126_Jobson_1893	T201_Jobson_3204	0.112357	20.2092	0	0	0.127001	171341	166825	133124	0
SRR12360689	T509_Jobson_3477	T126_Jobson_1893	T203_Jobson_3212	0.118672	18.0894	0	0	0.126382	171326	168150	132474	0
SRR12360689	T509_Jobson_3477	T126_Jobson_1893	T577_Murdock_1293	0.0445845	10.7829	0	0	0.0454225	180049	147298	134724	0
SRR12360689	T512_Jobson_3493	T126_Jobson_1893	T147_Jobson_2198	0.112466	17.3757	0	0	0.120123	168963	166963	133204	0
SRR12360689	T512_Jobson_3493	T126_Jobson_1893	T149_Jobson_2287	0.0868009	21.655	0	0	0.0954843	169575	161699	135870	0
SRR12360689	T512_Jobson_3493	T126_Jobson_1893	T201_Jobson_3204	0.112451	18.4819	0	0	0.127185	168586	166462	132809	0
SRR12360689	T512_Jobson_3493	T126_Jobson_1893	T203_Jobson_3212	0.117144	16.6278	0	0	0.124958	168433	167649	132489	0
SRR12360689	T512_Jobson_3493	T126_Jobson_1893	T577_Murdock_1293	0.041589	9.59811	0	0	0.0424333	177085	146725	135008	0
SRR12360689	T518_Jobson_3534	T126_Jobson_1893	T142_Jobson_2544	0.0549182	9.88214	0	0	0.04485	185005	152632	136740	0
SRR12360689	T518_Jobson_3534	T126_Jobson_1893	T147_Jobson_2198	0.10583	18.3996	0	0	0.115096	174396	167392	135352	0
SRR12360689	T518_Jobson_3534	T126_Jobson_1893	T149_Jobson_2287	0.0814479	18.5111	0	0	0.0907739	175211	162331	137879	0
SRR12360689	T518_Jobson_3534	T126_Jobson_1893	T201_Jobson_3204	0.105178	19.998	0	0	0.120208	173867	166738	135002	0
SRR12360689	T518_Jobson_3534	T126_Jobson_1893	T203_Jobson_3212	0.110792	16.5502	0	0	0.119721	173826	168037	134516	0
SRR12360689	T518_Jobson_3534	T126_Jobson_1893	T577_Murdock_1293	0.0419715	9.54681	0	0	0.0431528	183300	147936	136018	0
SRR12360689	T580_Jobson_3903	T126_Jobson_1893	T142_Jobson_2544	0.0637297	11.8734	0	0	0.0516549	188415	154117	135651	0
SRR12360689	T580_Jobson_3903	T126_Jobson_1893	T147_Jobson_2198	0.114443	18.5473	0	0	0.123035	177624	168696	134049	0
SRR12360689	T580_Jobson_3903	T126_Jobson_1893	T149_Jobson_2287	0.0945974	17.8396	0	0	0.104118	178993	164189	135810	0
SRR12360689	T580_Jobson_3903	T126_Jobson_1893	T201_Jobson_3204	0.114854	19.9013	0	0	0.130442	177375	168322	133641	0
SRR12360689	T580_Jobson_3903	T126_Jobson_1893	T203_Jobson_3212	0.124554	18.5647	0	0	0.132653	177806	170093	132415	0
SRR12360689	T580_Jobson_3903	T126_Jobson_1893	T429_Jobson_1522	0.0417794	9.69058	0	0	0.0483262	181969	150700	138613	0
SRR12360689	T580_Jobson_3903	T126_Jobson_1893	T577_Murdock_1293	0.0532417	12.4031	0	0	0.054176	186887	149599	134475	0
SRR12360689	T142_Jobson_2544	T147_Jobson_2198	T115_Jobson_1398	0.0437616	11.8177	0	0	0.0400445	171804	156259	143157	0
SRR12360689	T142_Jobson_2544	T147_Jobson_2198	T181_Jobson_3075	0.0384562	9.616	0	0	0.0357301	171185	153595	142219	0
SRR12360689	T142_Jobson_2544	T147_Jobson_2198	T186_Jobson_3092	0.027375	9.56568	0	0	0.0292259	169938	149226	141274	0
SRR12360689	T142_Jobson_2544	T147_Jobson_2198	T477_Jobson_3057	0.0344665	11.9589	0	0	0.0338751	171389	153031	142834	0
SRR12360689	T142_Jobson_2544	T147_Jobson_2198	T480_Jobson_3060	0.0301605	9.32985	0	0	0.0310828	170238	150400	141593	0
SRR12360689	T142_Jobson_2544	T147_Jobson_2198	T488_Jobson_3088	0.035071	9.33772	0	0	0.0359657	169481	152237	141921	0
SRR12360689	T142_Jobson_2544	T147_Jobson_2198	T492_Jobson_3105	0.0371601	10.1232	0	0	0.0363568	172527	153517	142517	0
SRR12360689	T142_Jobson_2544	T149_Jobson_2287	T115_Jobson_1398	0.0455968	11.7454	0	0	0.0412398	175583	154510	141035	0
SRR12360689	T142_Jobson_2544	T149_Jobson_2287	T174_Jobson_3055	0.0345979	9.45809	0	0	0.0353484	174566	150200	140154	0
SRR12360689	T142_Jobson_2544	T149_Jobson_2287	T477_Jobson_3057	0.035308	13.5636	0	0	0.0341726	175274	151125	140817	0
SRR12360689	T142_Jobson_2544	T149_Jobson_2287	T492_Jobson_3105	0.0382067	9.2218	0	0	0.0369194	176492	151749	140580	0
SRR12360689	T142_Jobson_2544	T201_Jobson_3204	T115_Jobson_1398	0.0430315	12.9275	0	0	0.0392904	172285	155505	142674	0
SRR12360689	T142_Jobson_2544	T201_Jobson_3204	T174_Jobson_3055	0.0328196	10.8094	0	0	0.0338055	171017	151150	141543	0
SRR12360689	T142_Jobson_2544	T201_Jobson_3204	T176_Jobson_3066	0.0328268	9.88299	0	0	0.0339347	170987	151047	141445	0
SRR12360689	T142_Jobson_2544	T201_Jobson_3204	T181_Jobson_3075	0.0396097	11.6872	0	0	0.0367926	171462	153207	141533	0
SRR12360689	T142_Jobson_2544	T201_Jobson_3204	T477_Jobson_3057	0.0336959	14.588	0	0	0.0330339	171802	152206	142283	0
SRR12360689	T142_Jobson_2544	T201_Jobson_3204	T480_Jobson_3060	0.0302006	9.48885	0	0	0.0310671	170633	149808	141025	0
SRR12360689	T142_Jobson_2544	T201_Jobson_3204	T481_Jobson_3061	0.0274703	9.16589	0	0	0.0316765	169494	149033	141064	0
SRR12360689	T142_Jobson_2544	T201_Jobson_3204	T492_Jobson_3105	0.0371813	10.3199	0	0	0.0362257	172862	152846	141888	0
SRR12360689	T142_Jobson_2544	T203_Jobson_3212	T115_Jobson_1398	0.0401078	9.62999	0	0	0.0358769	177891	152117	140386	0
SRR12360689	T142_Jobson_2544	T203_Jobson_3212	T477_Jobson_3057	0.0276836	10.2908	0	0	0.0265364	177661	148233	140247	0
SRR12360689	T142_Jobson_2544	T203_Jobson_3212	T518_Jobson_3534	0.0306703	9.57124	0	0	0.0303856	176818	150473	141517	0
SRR12360689	T147_Jobson_2198	T520_Jobson_1910	T170_Jobson_3036	0.122826	14.05	0	0	0.117444	168893	168044	131279	0
SRR12360689	T147_Jobson_2198	T520_Jobson_1910	T174_Jobson_3055	0.118844	13.0645	0	0	0.128605	167472	165849	130615	0
SRR12360689	T147_Jobson_2198	T520_Jobson_1910	T176_Jobson_3066	0.116866	12.7714	0	0	0.126487	167919	165133	130574	0
SRR12360689	T147_Jobson_2198	T520_Jobson_1910	T181_Jobson_3075	0.118947	13.3383	0	0	0.116384	167566	167454	131853	0
SRR12360689	T147_Jobson_2198	T520_Jobson_1910	T186_Jobson_3092	0.113908	12.7463	0	0	0.125642	168041	162425	129206	0
SRR12360689	T147_Jobson_2198	T520_Jobson_1910	T284_Jobson_3508	0.113696	13.6329	0	0	0.115269	169431	166269	132321	0
SRR12360689	T147_Jobson_2198	T520_Jobson_1910	T477_Jobson_3057	0.120773	13.8418	0	0	0.123993	167829	167431	131347	0
SRR12360689	T147_Jobson_2198	T520_Jobson_1910	T480_Jobson_3060	0.118371	14.5371	0	0	0.12714	167678	164549	129716	0
SRR12360689	T147_Jobson_2198	T520_Jobson_1910	T481_Jobson_3061	0.111648	13.7092	0	0	0.134513	167101	162797	130096	0
SRR12360689	T147_Jobson_2198	T520_Jobson_1910	T488_Jobson_3088	0.117198	13.0803	0	0	0.125864	166441	165876	131074	0
SRR12360689	T147_Jobson_2198	T520_Jobson_1910	T492_Jobson_3105	0.1186	13.4159	0	0	0.121426	168890	167214	131756	0
SRR12360689	T147_Jobson_2198	T520_Jobson_1910	T509_Jobson_3477	0.11147	13.9796	0	0	0.123941	168751	164991	131897	0
SRR12360689	T147_Jobson_2198	T520_Jobson_1910	T512_Jobson_3493	0.109763	13.7648	0	0	0.127331	168308	163607	131244	0
SRR12360689	T147_Jobson_2198	T520_Jobson_1910	T518_Jobson_3534	0.114879	13.5333	0	0	0.121195	168928	168258	133583	0
SRR12360689	T201_Jobson_3204	T520_Jobson_1910	T170_Jobson_3036	0.123732	15.1355	0	0	0.118186	168127	167823	130866	0
SRR12360689	T201_Jobson_3204	T520_Jobson_1910	T174_Jobson_3055	0.119641	13.8394	0	0	0.128997	166744	165666	130261	0
SRR12360689	T201_Jobson_3204	T520_Jobson_1910	T176_Jobson_3066	0.116193	12.537	0	0	0.125544	167061	164820	130505	0
SRR12360689	T201_Jobson_3204	T520_Jobson_1910	T186_Jobson_3092	0.114677	13.5405	0	0	0.126394	167326	162255	128870	0
SRR12360689	T201_Jobson_3204	T520_Jobson_1910	T284_Jobson_3508	0.112909	14.1902	0	0	0.11458	168631	166015	132329	0
SRR12360689	T201_Jobson_3204	T520_Jobson_1910	T480_Jobson_3060	0.118632	14.3907	0	0	0.126757	166920	164336	129480	0
SRR12360689	T201_Jobson_3204	T520_Jobson_1910	T481_Jobson_3061	0.114014	14.4426	0	0	0.136688	166528	162770	129453	0
SRR12360689	T201_Jobson_3204	T520_Jobson_1910	T488_Jobson_3088	0.119292	13.503	0	0	0.127632	165926	165906	130542	0
SRR12360689	T201_Jobson_3204	T520_Jobson_1910	T492_Jobson_3105	0.118886	13.5626	0	0	0.121611	168183	167052	131552	0
SRR12360689	T201_Jobson_3204	T520_Jobson_1910	T509_Jobson_3477	0.112578	13.8309	0	0	0.125098	168117	164904	131532	0
SRR12360689	T201_Jobson_3204	T520_Jobson_1910	T512_Jobson_3493	0.110023	13.7007	0	0	0.127383	167510	163355	130972	0
SRR12360689	T201_Jobson_3204	T520_Jobson_1910	T518_Jobson_3534	0.114494	14.7758	0	0	0.120894	168020	167896	133400	0
SRR12360689	T203_Jobson_3212	T520_Jobson_1910	T186_Jobson_3092	0.117613	13.8501	0	0	0.129701	166126	163614	129178	0
SRR12360689	T203_Jobson_3212	T520_Jobson_1910	T284_Jobson_3508	0.116098	13.6581	0	0	0.117912	167395	167338	132524	0
SRR12360689	T203_Jobson_3212	T520_Jobson_1910	T480_Jobson_3060	0.122675	14.2603	0	0	0.131206	165781	165756	129532	0
SRR12360689	T203_Jobson_3212	T520_Jobson_1910	T481_Jobson_3061	0.115439	14.7222	0	0	0.138609	165179	163980	130039	0
SRR12360689	T203_Jobson_3212	T520_Jobson_1910	T509_Jobson_3477	0.113989	14.1087	0	0	0.126785	166827	166172	132165	0
SRR12360689	T203_Jobson_3212	T520_Jobson_1910	T512_Jobson_3493	0.109896	14.159	0	0	0.127763	165962	164367	131817	0
SRR12360689	T519_Jobson_1901	T520_Jobson_1910	T115_Jobson_1398	0.0581899	13.0392	0	0	0.0521415	180142	138082	122895	0
SRR12360689	T519_Jobson_1901	T520_Jobson_1910	T170_Jobson_3036	0.0481942	9.94373	0	0	0.0429455	181358	134697	122310	0
SRR12360689	T519_Jobson_1901	T520_Jobson_1910	T174_Jobson_3055	0.0436915	10.1763	0	0	0.0444632	180307	132873	121748	0
SRR12360689	T519_Jobson_1901	T520_Jobson_1910	T181_Jobson_3075	0.0480467	11.0014	0	0	0.0436546	180567	134644	122299	0
SRR12360689	T519_Jobson_1901	T520_Jobson_1910	T284_Jobson_3508	0.0499611	12.0791	0	0	0.0467651	183200	134227	121453	0
SRR12360689	T519_Jobson_1901	T520_Jobson_1910	T477_Jobson_3057	0.0502901	11.4624	0	0	0.0481861	180904	134695	121796	0
SRR12360689	T519_Jobson_1901	T520_Jobson_1910	T480_Jobson_3060	0.0429619	11.3338	0	0	0.0433991	180844	131903	121036	0
SRR12360689	T519_Jobson_1901	T520_Jobson_1910	T481_Jobson_3061	0.0370429	9.97115	0	0	0.0423376	180547	130432	121114	0
SRR12360689	T519_Jobson_1901	T520_Jobson_1910	T488_Jobson_3088	0.0435877	9.50761	0	0	0.0439749	179514	133137	122015	0
SRR12360689	T519_Jobson_1901	T520_Jobson_1910	T492_Jobson_3105	0.0476221	11.6879	0	0	0.0455772	181940	134453	122229	0
SRR12360689	T519_Jobson_1901	T520_Jobson_1910	T509_Jobson_3477	0.047156	12.4345	0	0	0.0489307	182802	133232	121232	0
SRR12360689	T519_Jobson_1901	T520_Jobson_1910	T512_Jobson_3493	0.0446762	10.9124	0	0	0.0483539	182493	131981	120693	0
SRR12360689	T519_Jobson_1901	T520_Jobson_1910	T518_Jobson_3534	0.0587262	13.4604	0	0	0.0569105	183000	136518	121373	0
SRR12360689	T577_Murdock_1293	T147_Jobson_2198	T115_Jobson_1398	0.039527	9.76425	0	0	0.0360734	166548	154412	142669	0
SRR12360689	T577_Murdock_1293	T147_Jobson_2198	T492_Jobson_3105	0.0343669	9.36712	0	0	0.0334324	167538	151937	141841	0
SRR12360689	T577_Murdock_1293	T149_Jobson_2287	T115_Jobson_1398	0.0410786	10.657	0	0	0.0372016	168589	153528	141413	0
SRR12360689	T577_Murdock_1293	T149_Jobson_2287	T477_Jobson_3057	0.031695	10.4358	0	0	0.0307201	168504	150368	141129	0
SRR12360689	T577_Murdock_1293	T149_Jobson_2287	T492_Jobson_3105	0.0351804	9.2541	0	0	0.0339842	169747	151016	140752	0
SRR12360689	T577_Murdock_1293	T201_Jobson_3204	T115_Jobson_1398	0.0387224	11.1901	0	0	0.035272	166563	153853	142382	0
SRR12360689	T577_Murdock_1293	T201_Jobson_3204	T477_Jobson_3057	0.0302467	9.29172	0	0	0.029524	166319	150793	141939	0
SRR12360689	T577_Murdock_1293	T201_Jobson_3204	T492_Jobson_3105	0.0343085	9.25545	0	0	0.033376	167499	151553	141499	0
SRR12360689	T480_Jobson_3060	T115_Jobson_1398	T520_Jobson_1910	0.0304459	9.05985	5.42101e-20	4.35678e-19	0.0259723	235991	116433	109553	4.35678e-19
SRR12360689	T512_Jobson_3493	T518_Jobson_3534	T520_Jobson_1910	0.0178755	9.05882	5.42101e-20	4.35678e-19	0.0151646	232281	114753	110723	4.35678e-19
SRR12360689	T142_Jobson_2544	T147_Jobson_2198	T170_Jobson_3036	0.033232	9.08083	5.42101e-20	4.35678e-19	0.0305375	172505	153015	143172	4.35678e-19
SRR12360689	T142_Jobson_2544	T147_Jobson_2198	T174_Jobson_3055	0.0332628	9.09011	5.42101e-20	4.35678e-19	0.0343924	170605	151873	142094	4.35678e-19
SRR12360689	T142_Jobson_2544	T201_Jobson_3204	T488_Jobson_3088	0.0333136	9.01094	1.0842e-19	8.62278e-19	0.0339877	170048	151279	141524	8.62278e-19
SRR12360689	T577_Murdock_1293	T429_Jobson_1522	T492_Jobson_3105	0.0320096	8.9847	1.0842e-19	8.62278e-19	0.0283913	191985	138442	129854	8.62278e-19
SRR12360689	T142_Jobson_2544	T149_Jobson_2287	T488_Jobson_3088	0.0352103	8.92406	2.1684e-19	1.70678e-18	0.0356179	173478	150237	140017	1.70678e-18
SRR12360689	T142_Jobson_2544	T203_Jobson_3212	T181_Jobson_3075	0.0338398	8.93709	2.1684e-19	1.70678e-18	0.0307994	177248	149191	139424	1.70678e-18
SRR12360689	T142_Jobson_2544	T147_Jobson_2198	T176_Jobson_3066	0.0318817	8.88585	3.25261e-19	2.54704e-18	0.0330524	170667	151447	142088	2.54704e-18
SRR12360689	T115_Jobson_1398	T126_Jobson_1893	T429_Jobson_1522	0.0408451	8.86472	3.79471e-19	2.95639e-18	0.0466443	186810	148360	136716	2.95639e-18
SRR12360689	T519_Jobson_1901	T520_Jobson_1910	T176_Jobson_3066	0.0410504	8.84684	4.33681e-19	3.36158e-18	0.0417828	180731	132134	121713	3.36158e-18
SRR12360689	T142_Jobson_2544	T203_Jobson_3212	T174_Jobson_3055	0.0285736	8.82988	5.42101e-19	4.18075e-18	0.0288423	176697	147525	139328	4.18075e-18
SRR12360689	T142_Jobson_2544	T147_Jobson_2198	T481_Jobson_3061	0.0294427	8.79872	7.04731e-19	5.40766e-18	0.0341422	168972	150091	141506	5.40766e-18
SRR12360689	T512_Jobson_3493	T126_Jobson_1893	T142_Jobson_2544	0.0553541	8.78372	8.13152e-19	6.20842e-18	0.0448027	178999	151630	135724	6.20842e-18
SRR12360689	T142_Jobson_2544	T203_Jobson_3212	T176_Jobson_3066	0.0278116	8.64036	2.81893e-18	2.14155e-17	0.0281957	176649	147177	139212	2.14155e-17
SRR12360689	T284_Jobson_3508	T126_Jobson_1893	T429_Jobson_1522	0.0362356	8.59893	4.01155e-18	3.03249e-17	0.0418928	177233	149069	138643	3.03249e-17
SRR12360689	T577_Murdock_1293	T201_Jobson_3204	T174_Jobson_3055	0.0284649	8.5979	4.06576e-18	3.05833e-17	0.0293371	165492	149693	141407	3.05833e-17
SRR12360689	T577_Murdock_1293	T201_Jobson_3204	T181_Jobson_3075	0.0358421	8.57375	4.98733e-18	3.73316e-17	0.0331991	166014	151829	141322	3.73316e-17
SRR12360689	T577_Murdock_1293	T203_Jobson_3212	T492_Jobson_3105	0.028717	8.54696	6.34258e-18	4.72445e-17	0.0273622	172259	148046	139780	4.72445e-17
SRR12360689	T509_Jobson_3477	T126_Jobson_1893	T429_Jobson_1522	0.037158	8.51951	8.0231e-18	5.94722e-17	0.0427647	175636	148905	138235	5.94722e-17
SRR12360689	T142_Jobson_2544	T203_Jobson_3212	T492_Jobson_3105	0.031753	8.49037	1.02999e-17	7.59804e-17	0.030308	178679	148980	139810	7.59804e-17
SRR12360689	T142_Jobson_2544	T149_Jobson_2287	T481_Jobson_3061	0.032393	8.47781	1.14925e-17	8.43704e-17	0.0370408	172717	148680	139350	8.43704e-17
SRR12360689	T142_Jobson_2544	T201_Jobson_3204	T512_Jobson_3493	0.0256355	8.42267	1.83772e-17	1.34268e-16	0.0286355	169906	149983	142486	1.34268e-16
SRR12360689	T142_Jobson_2544	T149_Jobson_2287	T181_Jobson_3075	0.0386165	8.40379	2.16298e-17	1.5728e-16	0.035519	175249	151660	140383	1.5728e-16
SRR12360689	T577_Murdock_1293	T147_Jobson_2198	T181_Jobson_3075	0.0347617	8.34577	3.53992e-17	2.56183e-16	0.032207	166121	151940	141731	2.56183e-16
SRR12360689	T577_Murdock_1293	T149_Jobson_2287	T170_Jobson_3036	0.0338362	8.33695	3.81097e-17	2.74498e-16	0.0306584	169571	150869	140993	2.74498e-16
SRR12360689	T577_Murdock_1293	T149_Jobson_2287	T174_Jobson_3055	0.0301117	8.31724	4.49944e-17	3.22565e-16	0.0308854	167606	149252	140527	3.22565e-16
SRR12360689	T142_Jobson_2544	T203_Jobson_3212	T480_Jobson_3060	0.0260373	8.30004	5.20417e-17	3.71344e-16	0.0261939	176186	146098	138683	3.71344e-16
SRR12360689	T577_Murdock_1293	T147_Jobson_2198	T477_Jobson_3057	0.0310934	8.2734	6.51063e-17	4.62406e-16	0.0304804	166305	151356	142227	4.62406e-16
SRR12360689	T577_Murdock_1293	T149_Jobson_2287	T488_Jobson_3088	0.0313838	8.26903	6.75458e-17	4.77511e-16	0.0318681	166734	149505	140406	4.77511e-16
SRR12360689	T142_Jobson_2544	T203_Jobson_3212	T481_Jobson_3061	0.0258195	8.18481	1.36338e-16	9.59392e-16	0.0291731	174893	145913	138568	9.59392e-16
SRR12360689	T176_Jobson_3066	T518_Jobson_3534	T429_Jobson_1522	0.016387	8.17897	1.43169e-16	1.00284e-15	0.0159208	218827	124022	120023	1.00284e-15
SRR12360689	T142_Jobson_2544	T201_Jobson_3204	T186_Jobson_3092	0.0269306	8.16814	1.56613e-16	1.092e-15	0.0285784	170297	148456	140670	1.092e-15
SRR12360689	T577_Murdock_1293	T149_Jobson_2287	T181_Jobson_3075	0.034684	8.15829	1.69894e-16	1.17922e-15	0.0319568	168380	150803	140693	1.17922e-15
SRR12360689	T142_Jobson_2544	T149_Jobson_2287	T170_Jobson_3036	0.0359606	8.15689	1.719e-16	1.18774e-15	0.0326044	176244	151530	141010	1.18774e-15
SRR12360689	T142_Jobson_2544	T201_Jobson_3204	T518_Jobson_3534	0.0315841	8.10025	2.74249e-16	1.88639e-15	0.0317907	171512	153506	144106	1.88639e-15
SRR12360689	T142_Jobson_2544	T147_Jobson_2198	T518_Jobson_3534	0.030838	8.09286	2.91379e-16	1.99523e-15	0.0312596	171342	154121	144899	1.99523e-15
SRR12360689	T577_Murdock_1293	T149_Jobson_2287	T481_Jobson_3061	0.0291051	8.07257	3.4418e-16	2.34626e-15	0.0333385	165950	147925	139558	2.34626e-15
SRR12360689	T509_Jobson_3477	T115_Jobson_1398	T520_Jobson_1910	0.0290196	8.02257	5.17761e-16	3.49832e-15	0.0283979	197751	133153	125643	3.49832e-15
SRR12360689	T577_Murdock_1293	T203_Jobson_3212	T115_Jobson_1398	0.0355904	8.02286	5.16568e-16	3.49832e-15	0.0318348	171180	150892	140520	3.49832e-15
SRR12360689	T577_Murdock_1293	T147_Jobson_2198	T170_Jobson_3036	0.0313108	8.01592	5.46601e-16	3.67692e-15	0.0285762	167570	151489	142291	3.67692e-15
SRR12360689	T519_Jobson_1901	T520_Jobson_1910	T186_Jobson_3092	0.0359185	8.00007	6.21736e-16	4.164e-15	0.0375418	181302	129874	120868	4.164e-15
SRR12360689	T577_Murdock_1293	T203_Jobson_3212	T518_Jobson_3534	0.0273627	7.96686	8.13802e-16	5.42653e-15	0.0271537	170528	149668	141696	5.42653e-15
SRR12360689	T142_Jobson_2544	T149_Jobson_2287	T518_Jobson_3534	0.036952	7.94394	9.79251e-16	6.50138e-15	0.0370329	174814	153404	142471	6.50138e-15
SRR12360689	T142_Jobson_2544	T149_Jobson_2287	T176_Jobson_3066	0.0344442	7.91211	1.26532e-15	8.36426e-15	0.0353035	174480	149988	140000	8.36426e-15
SRR12360689	T142_Jobson_2544	T201_Jobson_3204	T170_Jobson_3036	0.0327272	7.88962	1.5155e-15	9.97486e-15	0.0299258	172907	152261	142611	9.97486e-15
SRR12360689	T577_Murdock_1293	T429_Jobson_1522	T518_Jobson_3534	0.0339131	7.86202	1.88998e-15	1.23863e-14	0.0313044	189790	140524	131305	1.23863e-14
SRR12360689	T577_Murdock_1293	T201_Jobson_3204	T176_Jobson_3066	0.0298087	7.8227	2.58517e-15	1.68699e-14	0.0307676	165607	149735	141067	1.68699e-14
SRR12360689	T492_Jobson_3105	T518_Jobson_3534	T429_Jobson_1522	0.0177533	7.82131	2.61385e-15	1.69845e-14	0.0169784	229119	122602	118325	1.69845e-14
SRR12360689	T577_Murdock_1293	T429_Jobson_1522	T176_Jobson_3066	0.0278415	7.79905	3.11882e-15	2.01798e-14	0.026268	189963	136698	129292	2.01798e-14
SRR12360689	T174_Jobson_3055	T115_Jobson_1398	T520_Jobson_1910	0.0238154	7.75506	4.41525e-15	2.84476e-14	0.0204176	239581	115513	110139	2.84476e-14
SRR12360689	T142_Jobson_2544	T429_Jobson_1522	T115_Jobson_1398	0.0346816	7.72721	5.49625e-15	3.52638e-14	0.028997	195769	141442	131960	3.52638e-14
SRR12360689	T577_Murdock_1293	T203_Jobson_3212	T477_Jobson_3057	0.0240634	7.67994	7.95821e-15	5.0846e-14	0.0230963	171131	147189	140271	5.0846e-14
SRR12360689	T186_Jobson_3092	T174_Jobson_3055	T520_Jobson_1910	0.0181228	7.66646	8.84042e-15	5.62472e-14	0.0149816	230754	112176	108182	5.62472e-14
SRR12360689	T577_Murdock_1293	T203_Jobson_3212	T181_Jobson_3075	0.0298705	7.65089	9.97954e-15	6.32314e-14	0.0272024	170813	148242	139642	6.32314e-14
SRR12360689	T142_Jobson_2544	T203_Jobson_3212	T170_Jobson_3036	0.0277535	7.62887	1.18411e-14	7.44208e-14	0.0248203	178548	148370	140357	7.44208e-14
SRR12360689	T142_Jobson_2544	T203_Jobson_3212	T488_Jobson_3088	0.0298038	7.62885	1.1843e-14	7.44208e-14	0.0298517	175662	147798	139243	7.44208e-14
SRR12360689	T186_Jobson_3092	T181_Jobson_3075	T520_Jobson_1910	0.0249798	7.58711	1.63556e-14	1.02357e-13	0.0205813	233228	112931	107427	1.02357e-13
SRR12360689	T186_Jobson_3092	T115_Jobson_1398	T149_Jobson_2287	0.0196838	7.55913	2.02884e-14	1.25971e-13	0.015514	262370	109797	105558	1.25971e-13
SRR12360689	T186_Jobson_3092	T170_Jobson_3036	T520_Jobson_1910	0.0220608	7.5591	2.0294e-14	1.25971e-13	0.0178417	241091	110426	105659	1.25971e-13
SRR12360689	T142_Jobson_2544	T429_Jobson_1522	T518_Jobson_3534	0.0370922	7.50844	2.99185e-14	1.84962e-13	0.0345517	194019	142616	132415	1.84962e-13
SRR12360689	T142_Jobson_2544	T149_Jobson_2287	T480_Jobson_3060	0.0322155	7.49019	3.43866e-14	2.11727e-13	0.0327877	174077	148821	139532	2.11727e-13
SRR12360689	T577_Murdock_1293	T201_Jobson_3204	T170_Jobson_3036	0.0307358	7.48541	3.56618e-14	2.18697e-13	0.0280032	167585	151008	142002	2.18697e-13
SRR12360689	T512_Jobson_3493	T115_Jobson_1398	T520_Jobson_1910	0.0321641	7.4596	4.33914e-14	2.65035e-13	0.0317617	187906	135604	127153	2.65035e-13
SRR12360689	T577_Murdock_1293	T149_Jobson_2287	T518_Jobson_3534	0.0336797	7.44405	4.88219e-14	2.97016e-13	0.0338747	168092	152694	142744	2.97016e-13
SRR12360689	T492_Jobson_3105	T115_Jobson_1398	T149_Jobson_2287	0.0171995	7.4325	5.32826e-14	3.22867e-13	0.0134432	277730	108534	104864	3.22867e-13
SRR12360689	T142_Jobson_2544	T429_Jobson_1522	T176_Jobson_3066	0.0309905	7.41161	6.23861e-14	3.76536e-13	0.0295076	194108	138706	130368	3.76536e-13
SRR12360689	T577_Murdock_1293	T147_Jobson_2198	T488_Jobson_3088	0.0314631	7.39114	7.27896e-14	4.37597e-13	0.0321958	164556	150721	141526	4.37597e-13
SRR12360689	T577_Murdock_1293	T147_Jobson_2198	T174_Jobson_3055	0.0289836	7.38875	7.411e-14	4.43788e-13	0.0299852	165467	150144	141685	4.43788e-13
SRR12360689	T142_Jobson_2544	T429_Jobson_1522	T492_Jobson_3105	0.0349715	7.3748	8.22947e-14	4.90875e-13	0.0314162	196144	140464	130972	4.90875e-13
SRR12360689	T284_Jobson_3508	T115_Jobson_1398	T520_Jobson_1910	0.0265347	7.36099	9.12746e-14	5.4232e-13	0.0261565	196554	133720	126807	5.4232e-13
SRR12360689	T577_Murdock_1293	T429_Jobson_1522	T488_Jobson_3088	0.0267415	7.32179	1.2234e-13	7.24082e-13	0.0248873	188904	136554	129441	7.24082e-13
SRR12360689	T480_Jobson_3060	T518_Jobson_3534	T429_Jobson_1522	0.0190231	7.31907	1.24848e-13	7.36073e-13	0.0183881	216948	124076	119444	7.36073e-13
SRR12360689	T577_Murdock_1293	T429_Jobson_1522	T170_Jobson_3036	0.0291159	7.30841	1.35163e-13	7.93823e-13	0.0241968	191833	137924	130120	7.93823e-13
SRR12360689	T142_Jobson_2544	T429_Jobson_1522	T181_Jobson_3075	0.0336583	7.30772	1.3586e-13	7.94859e-13	0.0287002	194903	139886	130776	7.94859e-13
SRR12360689	T142_Jobson_2544	T149_Jobson_2287	T186_Jobson_3092	0.0322148	7.30123	1.42575e-13	8.30962e-13	0.0340114	173563	148251	138998	8.30962e-13
SRR12360689	T481_Jobson_3061	T477_Jobson_3057	T520_Jobson_1910	0.0178771	7.29188	1.52828e-13	8.87332e-13	0.0147004	237386	111189	107284	8.87332e-13
SRR12360689	T577_Murdock_1293	T149_Jobson_2287	T176_Jobson_3066	0.0312897	7.28758	1.57784e-13	9.12637e-13	0.0321547	167707	149228	140173	9.12637e-13
SRR12360689	T577_Murdock_1293	T429_Jobson_1522	T284_Jobson_3508	0.0298474	7.28421	1.61776e-13	9.32196e-13	0.0266183	189609	138638	130602	9.32196e-13
SRR12360689	T142_Jobson_2544	T201_Jobson_3204	T509_Jobson_3477	0.0272034	7.27981	1.67147e-13	9.59524e-13	0.0291184	170918	150947	142952	9.59524e-13
SRR12360689	T577_Murdock_1293	T201_Jobson_3204	T481_Jobson_3061	0.0242886	7.26254	1.89943e-13	1.0863e-12	0.0279521	164122	147731	140724	1.0863e-12
SRR12360689	T186_Jobson_3092	T518_Jobson_3534	T429_Jobson_1522	0.0185942	7.25798	1.96459e-13	1.11938e-12	0.017908	217137	123240	118740	1.11938e-12
SRR12360689	T142_Jobson_2544	T429_Jobson_1522	T477_Jobson_3057	0.0317098	7.24757	2.12161e-13	1.20435e-12	0.02848	194896	139770	131179	1.20435e-12
SRR12360689	T577_Murdock_1293	T149_Jobson_2287	T186_Jobson_3092	0.0291029	7.24608	2.14508e-13	1.21316e-12	0.0307607	166785	147486	139144	1.21316e-12
SRR12360689	T577_Murdock_1293	T149_Jobson_2287	T512_Jobson_3493	0.028854	7.22113	2.57778e-13	1.4525e-12	0.0321175	166028	149252	140881	1.4525e-12
SRR12360689	T577_Murdock_1293	T149_Jobson_2287	T509_Jobson_3477	0.0305524	7.21881	2.62215e-13	1.47207e-12	0.0324579	167166	150059	141162	1.47207e-12
SRR12360689	T577_Murdock_1293	T201_Jobson_3204	T186_Jobson_3092	0.0239083	7.19777	3.06023e-13	1.71171e-12	0.0253466	164975	147203	140329	1.71171e-12
SRR12360689	T142_Jobson_2544	T429_Jobson_1522	T170_Jobson_3036	0.0311395	7.19684	3.0813e-13	1.71721e-12	0.0261633	195930	139884	131435	1.71721e-12
SRR12360689	T577_Murdock_1293	T149_Jobson_2287	T284_Jobson_3508	0.0330462	7.18612	3.33286e-13	1.85065e-12	0.0321091	167453	151259	141581	1.85065e-12
SRR12360689	T142_Jobson_2544	T429_Jobson_1522	T488_Jobson_3088	0.0306121	7.13156	4.96198e-13	2.74527e-12	0.0286916	193103	138615	130380	2.74527e-12
SRR12360689	T142_Jobson_2544	T149_Jobson_2287	T512_Jobson_3493	0.0329102	7.13069	4.99328e-13	2.75261e-12	0.0365867	172967	150179	140609	2.75261e-12
SRR12360689	T142_Jobson_2544	T203_Jobson_3212	T512_Jobson_3493	0.0255668	7.12635	5.15324e-13	2.83057e-12	0.028017	175023	147039	139707	2.83057e-12
SRR12360689	T577_Murdock_1293	T147_Jobson_2198	T176_Jobson_3066	0.028911	7.07101	7.69054e-13	4.20912e-12	0.0299146	165734	149923	141497	4.20912e-12
SRR12360689	T577_Murdock_1293	T429_Jobson_1522	T512_Jobson_3493	0.0295966	7.04738	9.11612e-13	4.97154e-12	0.0303519	187698	137308	129414	4.97154e-12
SRR12360689	T577_Murdock_1293	T201_Jobson_3204	T488_Jobson_3088	0.0296304	7.033	1.01067e-12	5.49215e-12	0.0302193	164693	149993	141360	5.49215e-12
SRR12360689	T577_Murdock_1293	T429_Jobson_1522	T181_Jobson_3075	0.0296671	6.97618	1.51659e-12	8.21217e-12	0.0250808	190714	137833	129891	8.21217e-12
SRR12360689	T577_Murdock_1293	T201_Jobson_3204	T518_Jobson_3534	0.0284351	6.97391	1.54126e-12	8.31627e-12	0.0286317	166148	152211	143794	8.31627e-12
SRR12360689	T142_Jobson_2544	T203_Jobson_3212	T186_Jobson_3092	0.0237675	6.96853	1.6014e-12	8.61034e-12	0.0247008	175849	145062	138326	8.61034e-12
SRR12360689	T577_Murdock_1293	T429_Jobson_1522	T186_Jobson_3092	0.0266105	6.96718	1.61682e-12	8.66275e-12	0.0258284	189020	135255	128243	8.66275e-12
SRR12360689	T142_Jobson_2544	T429_Jobson_1522	T186_Jobson_3092	0.0297477	6.96553	1.63584e-12	8.73401e-12	0.0290811	193047	137144	129221	8.73401e-12
SRR12360689	T577_Murdock_1293	T201_Jobson_3204	T480_Jobson_3060	0.025041	6.93748	1.99585e-12	1.0619e-11	0.0257038	165106	148350	141102	1.0619e-11
SRR12360689	T577_Murdock_1293	T429_Jobson_1522	T509_Jobson_3477	0.0295997	6.92807	2.13316e-12	1.13102e-11	0.0288764	189036	137821	129896	1.13102e-11
SRR12360689	T142_Jobson_2544	T149_Jobson_2287	T509_Jobson_3477	0.0335203	6.88866	2.81611e-12	1.48796e-11	0.0356054	173963	150844	141059	1.48796e-11
SRR12360689	T512_Jobson_3493	T126_Jobson_1893	T429_Jobson_1522	0.0343317	6.8281	4.30243e-12	2.26545e-11	0.0396816	172613	148273	138430	2.26545e-11
SRR12360689	T577_Murdock_1293	T149_Jobson_2287	T480_Jobson_3060	0.0269249	6.82753	4.31945e-12	2.2666e-11	0.0275451	167119	147875	140121	2.2666e-11
SRR12360689	T142_Jobson_2544	T149_Jobson_2287	T284_Jobson_3508	0.0360527	6.81033	4.86864e-12	2.54603e-11	0.0349968	174319	152112	141526	2.54603e-11
SRR12360689	T577_Murdock_1293	T429_Jobson_1522	T477_Jobson_3057	0.0280961	6.80268	5.13461e-12	2.67596e-11	0.0250426	190627	137638	130115	2.67596e-11
SRR12360689	T577_Murdock_1293	T147_Jobson_2198	T480_Jobson_3060	0.025058	6.78646	5.74604e-12	2.98442e-11	0.0258707	165158	148729	141458	2.98442e-11
SRR12360689	T577_Murdock_1293	T203_Jobson_3212	T170_Jobson_3036	0.0256159	6.77735	6.12015e-12	3.16796e-11	0.0228568	172208	147516	140147	3.16796e-11
SRR12360689	T577_Murdock_1293	T147_Jobson_2198	T186_Jobson_3092	0.0244243	6.7554	7.12193e-12	3.67405e-11	0.0260234	164952	147649	140609	3.67405e-11
SRR12360689	T518_Jobson_3534	T126_Jobson_1893	T429_Jobson_1522	0.0301544	6.70126	1.03312e-11	5.3117e-11	0.0352345	178285	148941	140221	5.3117e-11
SRR12360689	T577_Murdock_1293	T429_Jobson_1522	T174_Jobson_3055	0.0264644	6.6861	1.14596e-11	5.87208e-11	0.0249131	189770	136599	129555	5.87208e-11
SRR12360689	T142_Jobson_2544	T429_Jobson_1522	T512_Jobson_3493	0.0336879	6.683	1.17047e-11	5.97762e-11	0.0348308	192025	139498	130406	5.97762e-11
SRR12360689	T142_Jobson_2544	T147_Jobson_2198	T512_Jobson_3493	0.0255826	6.62275	1.76291e-11	8.97321e-11	0.0287206	169608	150668	143152	8.97321e-11
SRR12360689	T577_Murdock_1293	T147_Jobson_2198	T518_Jobson_3534	0.0277496	6.60472	1.99135e-11	1.01023e-10	0.0279975	166370	152558	144320	1.01023e-10
SRR12360689	T142_Jobson_2544	T429_Jobson_1522	T481_Jobson_3061	0.0287269	6.60301	2.01448e-11	1.01858e-10	0.030484	192292	137334	129664	1.01858e-10
SRR12360689	T577_Murdock_1293	T147_Jobson_2198	T481_Jobson_3061	0.026336	6.59411	2.13911e-11	1.07803e-10	0.0303716	163999	148527	140905	1.07803e-10
SRR12360689	T481_Jobson_3061	T174_Jobson_3055	T520_Jobson_1910	0.0121669	6.58203	2.32033e-11	1.16551e-10	0.0100666	231814	111492	108811	1.16551e-10
SRR12360689	T174_Jobson_3055	T115_Jobson_1398	T149_Jobson_2287	0.0153257	6.57144	2.49155e-11	1.24741e-10	0.0120794	270204	109089	105796	1.24741e-10
SRR12360689	T186_Jobson_3092	T518_Jobson_3534	T520_Jobson_1910	0.0193064	6.5094	3.7727e-11	1.88265e-10	0.0185243	190785	130583	125636	1.88265e-10
SRR12360689	T142_Jobson_2544	T429_Jobson_1522	T480_Jobson_3060	0.0290405	6.50671	3.84069e-11	1.91034e-10	0.0274221	193721	137686	129915	1.91034e-10
SRR12360689	T577_Murdock_1293	T203_Jobson_3212	T186_Jobson_3092	0.0206164	6.50567	3.86729e-11	1.91732e-10	0.0214289	169448	144146	138323	1.91732e-10
SRR12360689	T577_Murdock_1293	T203_Jobson_3212	T512_Jobson_3493	0.0214573	6.50439	3.90036e-11	1.92746e-10	0.0235116	168471	145972	139839	1.92746e-10
SRR12360689	T142_Jobson_2544	T147_Jobson_2198	T509_Jobson_3477	0.0280429	6.49548	4.13852e-11	2.03855e-10	0.0300793	170375	151646	143373	2.03855e-10
SRR12360689	T142_Jobson_2544	T201_Jobson_3204	T284_Jobson_3508	0.0276344	6.48048	4.57154e-11	2.24461e-10	0.026972	171564	151877	143709	2.24461e-10
SRR12360689	T142_Jobson_2544	T429_Jobson_1522	T174_Jobson_3055	0.03107	6.47329	4.79447e-11	2.34652e-10	0.0294281	194082	138773	130409	2.34652e-10
SRR12360689	T577_Murdock_1293	T429_Jobson_1522	T115_Jobson_1398	0.0300671	6.46072	5.21036e-11	2.54192e-10	0.0249264	191313	139123	131001	2.54192e-10
SRR12360689	T577_Murdock_1293	T203_Jobson_3212	T174_Jobson_3055	0.0240492	6.43642	6.11612e-11	2.9743e-10	0.0243509	170092	146405	139529	2.9743e-10
SRR12360689	T577_Murdock_1293	T203_Jobson_3212	T176_Jobson_3066	0.0246258	6.39471	8.04264e-11	3.89877e-10	0.0249708	170274	146288	139256	3.89877e-10
SRR12360689	T580_Jobson_3903	T115_Jobson_1398	T147_Jobson_2198	0.0201717	6.35564	1.03783e-10	5.01508e-10	0.0152613	288292	108341	104056	5.01508e-10
SRR12360689	T577_Murdock_1293	T201_Jobson_3204	T512_Jobson_3493	0.0216731	6.34677	1.0994e-10	5.29585e-10	0.0241668	164325	148472	142172	5.29585e-10
SRR12360689	T577_Murdock_1293	T201_Jobson_3204	T509_Jobson_3477	0.024353	6.32567	1.26071e-10	6.05379e-10	0.0259368	165390	149489	142381	6.05379e-10
SRR12360689	T170_Jobson_3036	T115_Jobson_1398	T149_Jobson_2287	0.0171771	6.28097	1.6823e-10	8.05289e-10	0.0133504	279641	107827	104185	8.05289e-10
SRR12360689	T174_Jobson_3055	T518_Jobson_3534	T429_Jobson_1522	0.0160274	6.27688	1.72722e-10	8.24208e-10	0.0156027	219209	123804	119899	8.24208e-10
SRR12360689	T577_Murdock_1293	T203_Jobson_3212	T481_Jobson_3061	0.0225043	6.24593	2.10649e-10	1.00206e-09	0.0254445	168486	144992	138610	1.00206e-09
SRR12360689	T142_Jobson_2544	T429_Jobson_1522	T509_Jobson_3477	0.0325169	6.24192	2.16109e-10	1.02484e-09	0.0320419	193250	139897	131085	1.02484e-09
SRR12360689	T186_Jobson_3092	T115_Jobson_1398	T201_Jobson_3204	0.0235351	6.23899	2.20199e-10	1.041e-09	0.0190017	263279	110062	105000	1.041e-09
SRR12360689	T580_Jobson_3903	T488_Jobson_3088	T519_Jobson_1901	0.0135461	6.23095	2.31808e-10	1.08914e-09	0.0201213	247211	105001	102194	1.08914e-09
SRR12360689	T142_Jobson_2544	T429_Jobson_1522	T284_Jobson_3508	0.0328152	6.23136	2.31204e-10	1.08914e-09	0.029624	193879	140770	131825	1.08914e-09
SRR12360689	T170_Jobson_3036	T115_Jobson_1398	T520_Jobson_1910	0.0206562	6.22878	2.35041e-10	1.10094e-09	0.0175668	248427	113659	109058	1.10094e-09
SRR12360689	T170_Jobson_3036	T115_Jobson_1398	T147_Jobson_2198	0.0185778	6.20256	2.77754e-10	1.29703e-09	0.0140002	280356	108168	104223	1.29703e-09
SRR12360689	T170_Jobson_3036	T518_Jobson_3534	T429_Jobson_1522	0.019223	6.17868	3.23194e-10	1.50463e-09	0.0184292	227307	123100	118456	1.50463e-09
SRR12360689	T577_Murdock_1293	T429_Jobson_1522	T481_Jobson_3061	0.0254194	6.1567	3.71383e-10	1.72371e-09	0.0267152	188103	135282	128575	1.72371e-09
[truncated: 1,198 more rows]

## Sheet: Table_S3
					Summary					Raw Counts
Ploidy	Species	Country	Chloroplast Clade	Ploidy	n2	n3	n4	n5	n6	n1	n2	n3	n4	n5	n6
SRR12360692	Themeda arguens	India	-	Diploid	100	0	0	0	0	93	2900	0	0	0	0
T127_Jobson_2282	Themeda arguens	Australia	-	Diploid	100	0	0	0	0	2768	225	0	0	0	0
T102_Jobson_2028	Themeda avenacea	Australia	-	Diploid	100	0	0	0	0	2874	119	0	0	0	0
T130_Jobson_2520	Themeda avenacea	Australia	-	Diploid	100	0	0	0	0	2913	80	0	0	0	0
SRR5446055	Themeda quadrivalvis	Madagascar	-	Diploid	100	0	0	0	0	340	2653	0	0	0	0
T119_Jobson_1758	Themeda quadrivalvis	Australia	-	Diploid	98.21	1.79	0	0	0	27	2913	53	0	0	0
T134_Jobson_2280	Themeda quadrivalvis	Australia	-	Diploid	100	0	0	0	0	42	2951	0	0	0	0
T135_Jobson_2311	Themeda quadrivalvis	Australia	-	Diploid	100	0	0	0	0	875	2118	0	0	0	0
SRR12360689	Themeda_triandra	Yemen	-	Diploid	100	0	0	0	0	63	2930	0	0	0	0
SRR12360689	Themeda_triandra	Tanzania	-	Diploid	100	0	0	0	0	1019	1974	0	0	0	0
SRR12360691	Themeda_triandra	South Africa	-	Diploid	100	0	0	0	0	719	2274	0	0	0	0
SRR12360693	Themeda_triandra	Ethiopia	-	Diploid	100	0	0	0	0	157	2836	0	0	0	0
SRR12360694	Themeda_triandra	China	-	Diploid	97.56	2.44	0	0	0	0	2920	73	0	0	0
SRR12360696	Themeda_triandra	Angola	-	Diploid	100	0	0	0	0	770	2223	0	0	0	0
SRR5446056	Themeda_triandra	South Africa	-	Diploid	100	0	0	0	0	1164	1829	0	0	0	0
SRR5446057	Themeda_triandra	Uganda	-	Diploid	99.72	0.28	0	0	0	96	2889	8	0	0	0
SRR5446061	Themeda_triandra	South Africa	-	Diploid	99.9	0.1	0	0	0	120	2870	3	0	0	0
TtPh16-4	Themeda_triandra	Philipines	-	Diploid	61.72	34.56	3.72	0	0	10	1841	1031	111	0	0
SRR5446058	Themeda_triandra	Australia	Clade I (Green)	Diploid	97.74	1.95	0.31	0	0	383	2551	51	8	0	0
T101_Jobson_1611	Themeda_triandra	Australia	Clade I (Green)	Unsure	50.32	43.07	6.62	0	0	0	1506	1289	198	0	0
T115_Jobson_1398	Themeda_triandra	Australia	Clade I (Green)	Diploid	88.3	11.7	0	0	0	250	2422	321	0	0	0
T126_Jobson_1893	Themeda_triandra	Australia	Clade I (Green)	Diploid	95.61	4.39	0	0	0	556	2330	107	0	0	0
T170_Jobson_3036	Themeda_triandra	Australia	Clade I (Green)	Diploid	98.16	1.84	0	0	0	491	2456	46	0	0	0
T174_Jobson_3055	Themeda_triandra	Australia	Clade I (Green)	Diploid	92.95	7.05	0	0	0	353	2454	186	0	0	0
T176_Jobson_3066	Themeda_triandra	Australia	Clade I (Green)	Diploid	92.73	7.27	0	0	0	311	2487	195	0	0	0
T181_Jobson_3075	Themeda_triandra	Australia	Clade I (Green)	Diploid	97.43	2.57	0	0	0	888	2051	54	0	0	0
T186_Jobson_3092	Themeda_triandra	Australia	Clade I (Green)	Diploid	100	0	0	0	0	692	2301	0	0	0	0
T196_Jobson_3132	Themeda_triandra	Australia	Clade I (Green)	Unsure	59.43	39.4	1.17	0	0	8	1774	1176	35	0	0
T284_Jobson_3508	Themeda_triandra	Australia	Clade I (Green)	Diploid	99.5	0.5	0	0	0	775	2207	11	0	0	0
T477_Jobson_3057	Themeda_triandra	Australia	Clade I (Green)	Diploid	92.35	7.65	0	0	0	338	2452	203	0	0	0
T480_Jobson_3060	Themeda_triandra	Australia	Clade I (Green)	Diploid	98.17	1.83	0	0	0	589	2360	44	0	0	0
T481_Jobson_3061	Themeda_triandra	Australia	Clade I (Green)	Diploid	89.38	10.62	0	0	0	271	2433	289	0	0	0
T488_Jobson_3088	Themeda_triandra	Australia	Clade I (Green)	Diploid	98.04	1.96	0	0	0	545	2400	48	0	0	0
T492_Jobson_3105	Themeda_triandra	Australia	Clade I (Green)	Diploid	86.5	13.35	0.14	0	0	192	2423	374	4	0	0
T509_Jobson_3477	Themeda_triandra	Australia	Clade I (Green)	Diploid	94.03	5.87	0.11	0	0	198	2628	164	3	0	0
T512_Jobson_3493	Themeda_triandra	Australia	Clade I (Green)	Diploid	94.63	5.37	0	0	0	291	2557	145	0	0	0
T518_Jobson_3534	Themeda_triandra	Australia	Clade I (Green)	Diploid	86.08	13.82	0.1	0	0	63	2522	405	3	0	0
T580_Jobson_3903	Themeda_triandra	Australia	Clade I (Green)	Diploid	99.69	0.31	0	0	0	762	2224	7	0	0	0
T108_Jobson_2335	Themeda_triandra	Australia	Clade I (Blue)	Polyploid	48.56	46.7	4.74	0	0	462	1229	1182	120	0	0
T112_Jobson_2541	Themeda_triandra	Australia	Clade I (Blue)	Triploid	32.11	62.15	5.75	0	0	0	961	1860	172	0	0
T563_Ajduk_54	Themeda_triandra	Australia	Clade I (Blue)	Unsure	51.79	46.01	1.4	0.33	0.47	0	1550	1377	42	10	14
T566_Murdock_1289	Themeda_triandra	Australia	Clade I (Blue)	Polyploid	39.43	57.97	2.61	0	0	0	1180	1735	78	0	0
T571_Murdock_1292	Themeda_triandra	Australia	Clade I (Blue)	Polyploid	43.24	54.87	1.9	0	0	465	1093	1387	48	0	0
T573_Murdock_1294	Themeda_triandra	Australia	Clade I (Blue)	Polyploid	48.31	48.71	2.97	0	0	0	1446	1458	89	0	0
T575_Murdock_1299	Themeda_triandra	Australia	Clade I (Blue)	Polyploid	47.04	48.75	4.21	0	0	0	1408	1459	126	0	0
Burke_et_al._2016	Themeda_triandra	Australia	Clade II (Yellow)	Diploid	96.78	0.58	1.47	0.51	0.65	75	2824	17	43	15	19
SRR12360695	Themeda_triandra	Australia	Clade II (Yellow)	Diploid	91.76	2.89	3.94	0	1.41	21	2727	86	117	0	42
T105_Jobson_2546	Themeda_triandra	Australia	Clade II (Yellow)	Polyploid	45.73	50.36	3.92	0	0	465	1156	1273	99	0	0
T106_Jobson_2184	Themeda_triandra	Australia	Clade II (Yellow)	Polyploid	17.54	55.86	24.49	0.87	1.24	0	525	1672	733	26	37
T107_Jobson_2195	Themeda_triandra	Australia	Clade II (Yellow)	Unsure	56.26	41.46	2.27	0	0	0	1684	1241	68	0	0
T109_Jobson_2468	Themeda_triandra	Australia	Clade II (Yellow)	Polyploid	4.66	37.61	41.96	10.35	5.41	462	118	952	1062	262	137
T110_Jobson_2502	Themeda_triandra	Australia	Clade II (Yellow)	Polyploid	34.31	56.33	8.79	0.57	0	0	1027	1686	263	17	0
T111_Jobson_2523	Themeda_triandra	Australia	Clade II (Yellow)	Polyploid	18.25	56.66	20.55	1.98	2.57	462	462	1434	520	50	65
T113_Jobson_2545	Themeda_triandra	Australia	Clade II (Yellow)	Unsure	51.37	46.18	2.45	0	0	466	1298	1167	62	0	0
T114_Jobson_2578	Themeda_triandra	Australia	Clade II (Yellow)	Polyploid	16.75	56.3	21.1	3.56	2.29	462	424	1425	534	90	58
T137_Jobson_2530	Themeda_triandra	Australia	Clade II (Yellow)	Polyploid	41.73	52.76	5.51	0	0	0	1249	1579	165	0	0
T138_Jobson_2534	Themeda_triandra	Australia	Clade II (Yellow)	Polyploid	49.08	47.51	3.21	0.2	0	0	1469	1422	96	6	0
T142_Jobson_2544	Themeda_triandra	Australia	Clade II (Yellow)	Diploid	95.94	4.06	0	0	0	38	2835	120	0	0	0
T147_Jobson_2198	Themeda_triandra	Australia	Clade II (Yellow)	Diploid	75.76	23.47	0.77	0	0	15	2256	699	23	0	0
T149_Jobson_2287	Themeda_triandra	Australia	Clade II (Yellow)	Diploid	73.74	26.09	0.17	0	0	23	2190	775	5	0	0
T150_Jobson_2345	Themeda_triandra	Australia	Clade II (Yellow)	Polyploid	18.73	58.2	21.65	0.28	1.15	462	474	1473	548	7	29
T156_Jobson_2515	Themeda_triandra	Australia	Clade II (Yellow)	Polyploid	25.17	57.72	15.65	0.95	0.51	462	637	1461	396	24	13
T158_Jobson_2571	Themeda_triandra	Australia	Clade II (Yellow)	Polyploid	21.14	59.03	18.41	0.67	0.75	462	535	1494	466	17	19
T159_Jobson_2572	Themeda_triandra	Australia	Clade II (Yellow)	Polyploid	8.77	40.97	36.23	7.55	6.48	462	222	1037	917	191	164
T198_Jobson_3164	Themeda_triandra	Australia	Clade II (Yellow)	Polyploid	16.97	57.53	23.09	1.87	0.53	0	508	1722	691	56	16
T201_Jobson_3204	Themeda_triandra	Australia	Clade II (Yellow)	Diploid	71.67	27.83	0.37	0	0.13	0	2145	833	11	0	4
T203_Jobson_3212	Themeda_triandra	Australia	Clade II (Yellow)	Diploid	69.36	29.3	1.34	0	0	0	2076	877	40	0	0
T204_Jobson_3213	Themeda_triandra	Australia	Clade II (Yellow)	Polyploid	25.73	57.8	15.77	0	0.7	0	770	1730	472	0	21
T205_Jobson_3215	Themeda_triandra	Australia	Clade II (Yellow)	Unsure	54.26	41.16	4.14	0.43	0	0	1624	1232	124	13	0
T247_Jobson_3372	Themeda_triandra	Australia	Clade II (Yellow)	Polyploid	21.93	51.28	23.27	0	3.52	462	555	1298	589	0	89
T429_Jobson_1522	Themeda_triandra	Australia	Clade II (Yellow)	Diploid	60.06	37.81	1.58	0	0.55	462	1520	957	40	0	14
T441_Jobson_1864	Themeda_triandra	Australia	Clade II (Yellow)	Polyploid	13.73	50.22	28.87	5.38	1.8	0	411	1503	864	161	54
T449_Jobson_2517	Themeda_triandra	Australia	Clade II (Yellow)	Polyploid	41.7	47.14	9.46	0.84	0.87	0	1248	1411	283	25	26
T450_Jobson_2531	Themeda_triandra	Australia	Clade II (Yellow)	Unsure	50.18	45.77	4.04	0	0	0	1502	1370	121	0	0
T455_Jobson_2743	Themeda_triandra	Australia	Clade II (Yellow)	Unsure	50.68	44.8	4.51	0	0	0	1517	1341	135	0	0
T497_Jobson_3364	Themeda_triandra	Australia	Clade II (Yellow)	Polyploid	23.63	50.65	20.78	1.98	2.96	462	598	1282	526	50	75
T519_Jobson_1901	Themeda_triandra	Australia	Clade II (Yellow)	Diploid	99.72	0.28	0	0	0	507	2479	7	0	0	0
T520_Jobson_1910	Themeda_triandra	Australia	Clade II (Yellow)	Diploid	96.58	2.98	0.44	0	0	242	2657	82	12	0	0
T564_Ajduk_47	Themeda_triandra	Australia	Clade II (Yellow)	Polyploid	41.33	54.43	3.21	0.67	0.37	0	1237	1629	96	20	11
T570_Murdock_1291	Themeda_triandra	Australia	Clade II (Yellow)	Polyploid	46.03	50.57	3.4	0	0	462	1165	1280	86	0	0
T574_Murdock_1296	Themeda_triandra	Australia	Clade II (Yellow)	Polyploid	42.33	53.32	4.01	0.33	0	0	1267	1596	120	10	0
T577_Murdock_1293	Themeda_triandra	Australia	Clade II (Yellow)	Diploid	96.53	3.47	0	0	0	56	2835	102	0	0	0
		Single ploidy level	[≥60%]
		Likely ploidy	[sum ≥60%]
		Unsure	[neither diploid or polyploid ≥60%]
